# Supplementary material for: 3-(4-Chloro­phenyl­sulfon­yl)-2-methyl­naphtho[1,2-b]furan
Source: Acta Crystallogr Sect E Struct Rep Online. 2008 Apr 16;64(Pt 5):o837. doi: 10.1107/S1600536808009215 (PMC2961290; doi:10.1107/S1600536808009215)
Supplement: Supplementary file 2 [file e-64-0o837-Isup2.hkl]

# 
# h,k,l, Fc-squared, Fo-squared, sigma(Fo-squared) and status flag 
# 
data_I
_shelx_title ' 08IS IN PNA2(1)' 
_shelx_refln_list_code          4 
_shelx_F_calc_maximum      143.37 
_exptl_crystal_F_000       736.00 
_reflns_d_resolution_high  0.7830 
 
loop_ 
 _symmetry_equiv_pos_as_xyz 
 'x, y, z' 
 '-x, -y, z+1/2' 
 '-x+1/2, y+1/2, z+1/2' 
 'x+1/2, -y+1/2, z' 
 
_cell_length_a     8.1155 
_cell_length_b    18.6014 
_cell_length_c    10.8319 
_cell_angle_alpha  90.000 
_cell_angle_beta   90.000 
_cell_angle_gamma  90.000 
 
_shelx_F_squared_multiplier     1.000 
 
loop_ 
 _refln_index_h 
 _refln_index_k 
 _refln_index_l 
 _refln_F_squared_calc 
 _refln_F_squared_meas 
 _refln_F_squared_sigma 
 _refln_observed_status 
   6  11  -6       81.95       73.67      5.74 o 
   7  11  -6       94.81       99.57      6.83 o 
   6  12  -6      544.30      553.16     15.24 o 
   7  12  -6       69.19       69.28      6.11 o 
   6  13  -6      122.57      118.18      6.77 o 
   7  13  -6        5.84        9.70      4.29 o 
   6  14  -6      179.63      184.76      8.69 o 
   7  14  -6       66.10       68.88      6.39 o 
   6  15  -6        1.22       -1.71      3.29 o 
   6  16  -6       11.52        8.85      4.05 o 
   5   5  -5       77.63       78.97      4.68 o 
   6   5  -5     1186.22     1132.32     23.44 o 
   7   5  -5      124.90      131.68      6.93 o 
   8   5  -5       36.58       30.94      4.84 o 
   5   6  -5       89.93       89.01      5.14 o 
   6   6  -5       73.81       77.76      5.00 o 
   7   6  -5      202.96      183.29      8.00 o 
   8   6  -5      169.59      165.41      7.96 o 
   9   6  -5        7.72       10.12      4.41 o 
   4   7  -5      934.63      924.67     19.31 o 
   5   7  -5       96.56       91.25      5.02 o 
   6   7  -5      200.96      216.87      8.37 o 
   7   7  -5       57.91       59.58      4.92 o 
   8   7  -5       53.03       52.77      5.04 o 
   9   7  -5       89.60       80.53      6.73 o 
   4   8  -5      323.37      299.79      8.91 o 
   5   8  -5      665.65      655.36     15.68 o 
   6   8  -5      227.71      225.11      8.47 o 
   7   8  -5      421.05      406.96     12.70 o 
   8   8  -5       59.43       59.48      5.70 o 
   4   9  -5     1807.00     1683.71     31.59 o 
   5   9  -5      833.22      793.87     17.88 o 
   6   9  -5      561.91      549.03     14.59 o 
   7   9  -5      186.84      176.45      8.22 o 
   8   9  -5       30.01       31.28      5.00 o 
   3  10  -5      181.97      175.14      6.47 o 
   4  10  -5      312.51      296.99      9.09 o 
   5  10  -5      514.75      504.60     13.28 o 
   6  10  -5       71.59       71.29      5.26 o 
   7  10  -5      128.82      127.25      7.26 o 
   8  10  -5        5.97        3.77      3.67 o 
   3  11  -5      143.87      136.38      5.72 o 
   4  11  -5       98.85       97.46      5.28 o 
   5  11  -5       97.50       85.67      5.34 o 
   6  11  -5      302.87      278.18     10.08 o 
   7  11  -5      146.48      143.66      7.64 o 
   8  11  -5        0.76       -1.35      3.00 o 
   3  12  -5      158.26      166.29      6.49 o 
   4  12  -5      135.10      123.78      5.87 o 
   5  12  -5       95.51       88.49      5.48 o 
   6  12  -5        2.24        3.16      3.27 o 
   7  12  -5       19.98       25.42      4.58 o 
   8  12  -5      161.34      168.55      8.99 o 
   3  13  -5       69.09       66.62      4.37 o 
   4  13  -5       80.45       79.76      4.96 o 
   5  13  -5       66.43       63.05      4.92 o 
   6  13  -5      108.26      102.11      6.35 o 
   7  13  -5      101.70      112.70      6.81 o 
   3  14  -5       97.07      108.46      5.42 o 
   4  14  -5       32.28       31.06      3.89 o 
   5  14  -5      100.25      107.82      6.13 o 
   6  14  -5       44.36       44.63      4.62 o 
   7  14  -5       62.15       63.72      5.60 o 
   4  15  -5      558.33      534.25     13.85 o 
   5  15  -5       71.07       73.89      5.38 o 
   6  15  -5      184.88      194.45      8.73 o 
   7  15  -5       51.99       53.09      5.78 o 
   4  16  -5       55.47       55.35      4.64 o 
   5  16  -5      144.98      146.40      7.16 o 
   6  16  -5      111.38      104.25      6.65 o 
   5  17  -5        8.29        5.79      3.29 o 
   6  17  -5       13.26       20.02      4.29 o 
   4   0  -4     1965.80     2045.93     32.33 o 
   3   1  -4      366.62      333.82      4.15 o 
   4   1  -4      574.76      554.67      9.57 o 
   6   1  -4      977.19      981.07     20.24 o 
   7   1  -4      614.11      585.09     14.63 o 
   8   1  -4       53.10       50.59      5.04 o 
   4   2  -4      972.74     1021.62     16.79 o 
   5   2  -4      118.73      121.26      5.44 o 
   6   2  -4      142.30      130.58      6.13 o 
   7   2  -4       36.65       40.52      4.41 o 
   8   2  -4      195.17      183.02      8.14 o 
   9   2  -4       87.19       86.51      6.63 o 
   4   3  -4      864.60      874.99     10.40 o 
   5   3  -4      180.53      205.22      7.10 o 
   6   3  -4       47.75       46.94      4.19 o 
   7   3  -4       28.58       28.76      4.03 o 
   8   3  -4      377.77      367.64     11.85 o 
   9   3  -4      102.80       94.07      6.41 o 
   4   4  -4      283.94      282.03      3.82 o 
   5   4  -4       79.13       79.68      4.50 o 
   6   4  -4      190.59      187.86      7.42 o 
   7   4  -4      666.86      655.50     16.15 o 
   8   4  -4       58.79       56.50      5.18 o 
   9   4  -4       38.60       46.20      5.18 o 
   3   5  -4      386.36      362.38      8.89 o 
   4   5  -4       74.00       71.68      4.11 o 
   5   5  -4     1834.35     1780.99     21.74 o 
   6   5  -4      269.98      253.25      8.75 o 
   7   5  -4      886.64      876.51     20.14 o 
   8   5  -4       69.99       66.62      5.62 o 
   9   5  -4      246.07      259.52     10.60 o 
   3   6  -4        8.32       11.64      1.01 o 
   4   6  -4      124.91      124.61      5.22 o 
   5   6  -4       24.34       26.59      1.56 o 
   6   6  -4      374.31      376.89     11.05 o 
   7   6  -4       82.87       86.69      5.58 o 
   8   6  -4      545.11      540.08     15.36 o 
   9   6  -4       87.81       85.57      6.77 o 
   2   7  -4       82.98       80.33      2.17 o 
   3   7  -4     1641.24     1543.95     18.22 o 
   4   7  -4      443.66      442.40     10.99 o 
   5   7  -4      884.25      827.16      9.28 o 
   6   7  -4      223.48      208.92      7.86 o 
   7   7  -4      582.67      558.06     15.10 o 
   8   7  -4       27.76       26.47      4.52 o 
   9   7  -4       55.54       58.05      6.07 o 
   2   8  -4      369.88      383.51     10.45 o 
   3   8  -4      370.64      382.03     10.02 o 
   4   8  -4      288.50      293.58      8.73 o 
   5   8  -4       31.85       36.45      2.22 o 
   6   8  -4       81.84       68.86      4.98 o 
   7   8  -4      102.22       99.90      6.11 o 
   8   8  -4       76.34       74.68      6.05 o 
   9   8  -4        0.80       -4.21      3.87 o 
   1   9  -4      116.76      114.21      3.85 o 
   2   9  -4      672.50      664.65      9.47 o 
   3   9  -4       26.35       34.88      2.40 o 
   4   9  -4      627.02      594.97     13.99 o 
   5   9  -4      182.88      192.85      3.75 o 
   6   9  -4       33.10       30.86      3.99 o 
   7   9  -4       49.08       45.39      4.72 o 
   8   9  -4      236.46      228.70      9.66 o 
   9   9  -4        9.54        8.85      4.43 o 
   1  10  -4      541.45      568.14     11.27 o 
   2  10  -4      119.29      107.62      2.89 o 
   3  10  -4     2222.18     2144.47     37.79 o 
   4  10  -4     1012.47      975.28     20.12 o 
   5  10  -4      121.53      107.62      2.94 o 
   6  10  -4      120.81      117.67      6.41 o 
   7  10  -4        1.52       -0.16      2.84 o 
   8  10  -4       33.04       36.56      5.06 o 
   1  11  -4      143.19      157.24      5.06 o 
   2  11  -4       76.78       74.91      4.93 o 
   3  11  -4      851.52      812.40     16.87 o 
   4  11  -4       93.72       87.66      5.04 o 
   5  11  -4      462.11      462.15     12.54 o 
   6  11  -4      343.82      333.57     10.93 o 
   7  11  -4      463.91      441.53     13.48 o 
   8  11  -4       14.96        8.51      3.85 o 
   1  12  -4       74.30       72.81      3.73 o 
   2  12  -4     1418.72     1397.09     31.14 o 
   3  12  -4      327.13      303.04      8.77 o 
   4  12  -4      654.84      611.72     14.84 o 
   5  12  -4       26.30       24.89      3.75 o 
   6  12  -4       39.64       41.01      2.41 o 
   7  12  -4       65.36       58.66      5.68 o 
   8  12  -4       73.25       91.97      6.77 o 
   1  13  -4       40.79       36.52      3.16 o 
   2  13  -4       99.37      104.75      3.29 o 
   3  13  -4     1410.79     1360.80     26.51 o 
   4  13  -4      410.26      396.78     11.09 o 
   5  13  -4      884.07      889.35     19.96 o 
   6  13  -4       37.56       34.23      2.34 o 
   7  13  -4       92.32       87.00      6.43 o 
   8  13  -4        4.22       14.43      4.45 o 
   0  14  -4      442.42      435.87     10.58 o 
   1  14  -4       63.39       59.68      3.75 o 
   2  14  -4      497.30      494.60      8.13 o 
   3  14  -4       45.50       47.69      3.87 o 
   4  14  -4        8.08       10.74      3.16 o 
   5  14  -4        4.64        5.46      3.02 o 
   6  14  -4       17.42       18.95      2.08 o 
   7  14  -4       13.33        4.80      3.79 o 
   1  15  -4      205.44      193.40      6.75 o 
   2  15  -4       70.22       74.04      4.17 o 
   3  15  -4       48.21       48.82      4.07 o 
   4  15  -4        6.21        3.63      2.84 o 
   5  15  -4       41.32       44.28      4.50 o 
   6  15  -4       60.82       70.37      3.12 o 
   7  15  -4       46.69       49.61      5.48 o 
   0  16  -4       82.80       89.31      4.92 o 
   1  16  -4     1475.53     1401.72     25.86 o 
   2  16  -4       56.68       54.87      3.89 o 
   4  16  -4      101.81      103.16      5.81 o 
   5  16  -4        5.80        9.90      3.25 o 
   6  16  -4      122.07      133.73      4.09 o 
   7  16  -4       89.48      102.82      7.05 o 
   1  17  -4      284.74      280.18      8.67 o 
   2  17  -4        3.86        7.82      2.58 o 
   5  17  -4      252.00      264.94      9.68 o 
   6  17  -4       22.43       26.08      2.50 o 
   0  18  -4      635.51      625.64     15.08 o 
   1  18  -4       18.24       17.33      3.31 o 
   6  18  -4       11.47       13.14      2.34 o 
   1  19  -4      116.83      113.48      6.03 o 
   0  20  -4       11.13       21.39      3.81 o 
   1  20  -4        1.18       -1.29      3.16 o 
   1  21  -4       40.58       46.84      4.88 o 
   4   0  -3    10014.46    10490.63    125.61 o 
   6   0  -3      258.79      233.84      7.86 o 
   8   0  -3       15.99       14.82      3.45 o 
  10   0  -3       35.28       44.00      5.62 o 
   3   1  -3     1070.66     1116.12     18.38 o 
   4   1  -3     3443.15     3765.93     34.13 o 
   5   1  -3      250.93      256.36      3.93 o 
   6   1  -3      103.43       93.84      6.90 o 
   7   1  -3       23.18       23.71      2.43 o 
   8   1  -3      186.49      175.29      5.27 o 
   9   1  -3       57.88       59.74      5.48 o 
  10   1  -3      191.29      188.99      9.03 o 
   3   2  -3     3608.91     3723.81     33.28 o 
   4   2  -3       41.10       34.63      1.61 o 
   5   2  -3      986.45      978.98     22.39 o 
   6   2  -3      208.36      204.03      7.28 o 
   7   2  -3     1334.77     1357.47     26.91 o 
   8   2  -3      120.69      113.06      6.59 o 
   9   2  -3      179.86      178.02      8.37 o 
  10   2  -3       16.44       23.74      4.96 o 
   2   3  -3     1253.12     1239.05     20.96 o 
   4   3  -3     2326.92     2385.81     21.61 o 
   5   3  -3      107.13      114.43      3.13 o 
   6   3  -3      709.71      704.94     16.17 o 
   7   3  -3      290.98      263.87      9.19 o 
   8   3  -3      438.93      418.84     12.58 o 
   9   3  -3      171.08      175.75      8.49 o 
  10   3  -3       83.48       86.88      6.77 o 
   2   4  -3      150.97      138.27      4.49 o 
   3   4  -3      503.69      598.57      9.68 o 
   4   4  -3      801.05      822.34      7.19 o 
   5   4  -3      898.60      860.47     11.54 o 
   6   4  -3      420.83      438.05     11.75 o 
   7   4  -3     1046.72      992.36     21.53 o 
   8   4  -3       27.32       30.82      4.23 o 
   9   4  -3      306.81      301.85     11.31 o 
   1   5  -3      300.87      267.26      5.36 o 
   2   5  -3      224.31      209.72      3.49 o 
   3   5  -3     1278.76     1405.82     16.20 o 
   4   5  -3      125.45      137.49      2.03 o 
   5   5  -3       60.67       59.30      5.35 o 
   6   5  -3      278.24      275.88      9.05 o 
   7   5  -3       92.42      101.51      5.70 o 
   8   5  -3      124.04      114.03      6.51 o 
   9   5  -3      205.49      197.92      9.19 o 
   1   6  -3      879.34      916.08     11.21 o 
   2   6  -3     1688.26     1663.33     22.91 o 
   3   6  -3       82.52       90.36      2.25 o 
   4   6  -3      377.96      356.99      3.97 o 
   5   6  -3       46.51       45.36      1.79 o 
   6   6  -3      176.59      177.21      5.01 o 
   7   6  -3       86.41       79.96      5.42 o 
   8   6  -3      320.34      293.24     10.48 o 
   9   6  -3       39.59       37.09      5.28 o 
   1   7  -3      446.49      459.32      6.31 o 
   2   7  -3      245.36      259.16      4.27 o 
   3   7  -3     1772.52     1810.19     21.38 o 
   4   7  -3      845.69      875.18     17.31 o 
   5   7  -3      183.35      182.33      3.46 o 
   6   7  -3      168.27      177.27      4.65 o 
   7   7  -3       64.81       60.11      4.82 o 
   8   7  -3      171.89      162.95      7.98 o 
   9   7  -3       27.23       30.46      4.92 o 
   1   8  -3     1873.53     1921.78     22.21 o 
   2   8  -3      735.19      723.46      9.49 o 
   3   8  -3     1714.42     1694.66     27.72 o 
   4   8  -3       96.25      114.41      2.98 o 
   5   8  -3      916.89      907.90     10.14 o 
   6   8  -3      113.34      115.86      3.96 o 
   7   8  -3      145.52      138.50      7.07 o 
   8   8  -3       33.25       38.92      4.94 o 
   9   8  -3      191.53      181.97      9.23 o 
   0   9  -3       32.19       18.60      1.93 o 
   1   9  -3      186.59      209.04      3.86 o 
   2   9  -3     1206.33     1249.51     16.11 o 
   3   9  -3      255.90      274.47      4.87 o 
   4   9  -3     1094.46     1066.98     20.88 o 
   5   9  -3      210.35      205.39      3.93 o 
   6   9  -3      787.54      776.34     12.12 o 
   7   9  -3       34.29       34.81      4.19 o 
   8   9  -3      165.73      165.24      8.28 o 
   9   9  -3       32.07       35.21      5.00 o 
   1  10  -3      173.11      166.57      3.40 o 
   2  10  -3      225.43      243.72      4.51 o 
   3  10  -3     1091.53     1033.30     13.45 o 
   4  10  -3      264.60      265.36      8.16 o 
   5  10  -3     1039.25      948.50     13.06 o 
   6  10  -3       16.09       17.42      1.77 o 
   7  10  -3       38.37       46.04      5.02 o 
   8  10  -3       36.44       36.69      5.26 o 
   9  10  -3      130.58      123.62      7.94 o 
   0  11  -3      853.86      785.60     16.23 o 
   1  11  -3      228.48      227.51      4.76 o 
   2  11  -3      119.57      116.17      3.11 o 
   3  11  -3      220.03      209.09      4.40 o 
   4  11  -3      659.97      675.81     15.22 o 
   5  11  -3      211.34      213.67      4.23 o 
   6  11  -3      101.62      102.38      3.17 o 
   7  11  -3      139.85      133.90      7.26 o 
   8  11  -3        2.98        1.01      3.55 o 
   1  12  -3      195.97      200.93      4.12 o 
   2  12  -3      500.15      485.66      7.61 o 
   3  12  -3      964.78      960.88     21.72 o 
   4  12  -3       21.21       20.66      3.31 o 
   5  12  -3      288.96      300.05      5.28 o 
   6  12  -3      225.86      209.34      4.48 o 
   7  12  -3       11.69       10.74      4.01 o 
   8  12  -3      257.17      220.21      9.84 o 
   0  13  -3      791.86      727.05     14.84 o 
   1  13  -3     1212.00     1214.68     12.71 o 
   2  13  -3      720.14      699.37     10.15 o 
   3  13  -3      933.10      920.49     12.71 o 
   4  13  -3      193.29      186.85      7.26 o 
   5  13  -3        1.22        2.24      1.48 o 
   6  13  -3       47.58       46.54      2.62 o 
   7  13  -3      429.38      423.94     13.40 o 
   8  13  -3       18.97       33.20      5.26 o 
   1  14  -3      528.63      510.90     17.79 o 
   2  14  -3      150.55      148.71      6.28 o 
   3  14  -3      579.14      560.08      9.04 o 
   4  14  -3        3.78        1.13      2.38 o 
   5  14  -3      502.75      504.51      7.51 o 
   6  14  -3      129.44      132.26      3.84 o 
   7  14  -3      286.10      297.47     11.07 o 
   8  14  -3        6.15        5.06      4.07 o 
   0  15  -3     1077.29     1033.29     20.30 o 
   1  15  -3      198.78      174.41      6.00 o 
   2  15  -3      815.43      787.84     16.19 o 
   3  15  -3      292.80      287.62      5.95 o 
   4  15  -3      130.83      121.55      6.05 o 
   5  15  -3        6.61        4.86      3.06 o 
   6  15  -3      202.31      212.90      4.91 o 
   7  15  -3       46.79       49.30      3.97 o 
   1  16  -3      352.21      351.31      9.14 o 
   2  16  -3       84.75       86.94      4.66 o 
   3  16  -3      246.75      247.90      5.60 o 
   4  16  -3      210.54      210.64      8.06 o 
   5  16  -3      126.08      127.63      6.75 o 
   6  16  -3      139.99      138.36      4.11 o 
   7  16  -3       52.99       55.31      4.05 o 
   0  17  -3       96.99       97.16      5.16 o 
   1  17  -3      148.28      137.67      4.40 o 
   2  17  -3      208.74      217.63      7.40 o 
   4  17  -3       63.33       66.80      5.32 o 
   5  17  -3       99.40       95.06      6.29 o 
   6  17  -3       44.35       50.62      2.99 o 
   1  18  -3       27.30       30.85      2.72 o 
   2  18  -3       68.17       72.79      4.90 o 
   5  18  -3       35.25       49.22      5.08 o 
   6  18  -3       90.42       97.41      5.01 o 
   0  19  -3      170.39      177.26      7.40 o 
   1  19  -3       79.46       73.03      6.44 o 
   2  19  -3      367.50      353.11     10.40 o 
   5  19  -3       54.73       54.87      3.93 o 
   1  20  -3      131.44      143.24      4.96 o 
   2  20  -3       94.99       99.67      6.01 o 
   5  20  -3      144.25      154.81      5.72 o 
   0  21  -3      333.28      335.00     11.03 o 
   1  21  -3       16.79       12.98      2.65 o 
   2  21  -3      297.90      305.58     10.08 o 
   1  22  -3       87.14       97.05      4.53 o 
   0  23  -3       72.77       80.87      6.47 o 
   1  23  -3       48.43       58.82      6.01 o 
   2   0  -2    12640.63    12515.90    253.03 o 
   4   0  -2     2737.71     2808.39     29.58 o 
   6   0  -2     4644.45     4515.63     41.55 o 
   8   0  -2      295.20      287.58      9.66 o 
  10   0  -2      167.32      160.75      8.12 o 
   2   1  -2    14107.18    14429.93    123.25 o 
   3   1  -2     1563.16     1633.00     13.14 o 
   4   1  -2      672.17      720.92      5.30 o 
   5   1  -2      104.83      116.09      1.67 o 
   6   1  -2      291.53      303.88      3.57 o 
   7   1  -2      454.25      442.12      6.56 o 
   8   1  -2      209.88      217.41      5.90 o 
   9   1  -2      388.20      392.68      8.68 o 
  10   1  -2       34.10       39.08      5.30 o 
   1   2  -2      949.32      965.65     16.29 o 
   2   2  -2     3412.45     3530.43     50.61 o 
   3   2  -2     1814.37     1936.73     17.91 o 
   4   2  -2      147.79      119.34      1.72 o 
   5   2  -2      320.42      345.88      3.87 o 
   6   2  -2     1530.47     1490.50     20.62 o 
   7   2  -2      302.21      297.68      5.63 o 
   8   2  -2       52.96       52.68      4.23 o 
   9   2  -2      136.73      134.42      4.98 o 
  10   2  -2      106.14      113.08      7.38 o 
   1   3  -2      972.63      980.53     11.58 o 
   2   3  -2      418.75      477.08     11.07 o 
   3   3  -2     1049.03     1183.05      9.68 o 
   4   3  -2      254.29      280.46      3.26 o 
   5   3  -2      338.19      359.79      3.31 o 
   6   3  -2       35.02       38.61      2.05 o 
   7   3  -2      119.38      128.01      4.00 o 
   8   3  -2      128.97      128.09      3.57 o 
   9   3  -2      106.70      102.96      6.63 o 
  10   3  -2       71.33       67.97      6.17 o 
   1   4  -2       45.33       47.87      1.26 o 
   2   4  -2      419.55      415.98      5.51 o 
   3   4  -2     2974.38     3110.15     24.26 o 
   4   4  -2     1064.79     1081.45      9.45 o 
   5   4  -2      628.73      654.89     10.60 o 
   6   4  -2      363.38      387.51      6.99 o 
   7   4  -2      672.60      635.42     10.53 o 
   8   4  -2       57.51       58.46      3.41 o 
   9   4  -2       44.59       48.56      5.34 o 
  10   4  -2       58.83       65.43      6.25 o 
   1   5  -2     5182.40     5248.30     58.16 o 
   2   5  -2      168.26      155.87      2.83 o 
   3   5  -2     1215.57     1333.02     15.99 o 
   4   5  -2     1106.22     1149.54      8.86 o 
   5   5  -2       21.37       32.07      1.36 o 
   6   5  -2      116.47      114.84      4.24 o 
   7   5  -2      203.59      197.56      5.20 o 
   8   5  -2       71.49       65.74      3.44 o 
   9   5  -2      335.49      354.92     12.09 o 
  10   5  -2        9.73       -0.97      4.21 o 
   0   6  -2      767.32      836.36     11.11 o 
   1   6  -2      360.20      379.60      5.27 o 
   2   6  -2     2189.08     2233.40     25.14 o 
   3   6  -2      916.72      974.88     17.11 o 
   4   6  -2     1331.25     1276.65      9.89 o 
   5   6  -2      136.73      133.83      2.43 o 
   6   6  -2     1714.83     1709.86     21.07 o 
   7   6  -2      282.27      279.54      6.38 o 
   8   6  -2      454.97      450.67     17.31 o 
   9   6  -2       14.51       17.00      2.70 o 
   1   7  -2     3745.60     3833.31     33.83 o 
   2   7  -2     2459.76     2630.82     35.38 o 
   3   7  -2     1305.96     1370.45     16.26 o 
   4   7  -2      353.64      377.81      3.88 o 
   5   7  -2       83.97       92.96      2.05 o 
   6   7  -2       85.15       90.13      2.80 o 
   7   7  -2      143.34      129.13      3.69 o 
   8   7  -2       68.28       70.51      3.74 o 
   9   7  -2      551.04      568.72     16.51 o 
   0   8  -2     2029.40     2321.26     25.63 o 
   1   8  -2     1485.53     1630.88     15.39 o 
   2   8  -2      287.30      317.59      7.35 o 
   3   8  -2      902.76      878.07     11.27 o 
   4   8  -2      141.71      131.18      2.53 o 
   5   8  -2      133.32      131.28      2.66 o 
   6   8  -2      898.19      864.84     10.40 o 
   7   8  -2      171.84      166.25      3.98 o 
   8   8  -2       33.16       38.54      3.36 o 
   9   8  -2      190.64      191.09      9.25 o 
   1   9  -2      968.92     1041.08     10.52 o 
   2   9  -2      406.35      386.39      6.04 o 
   3   9  -2     1159.33     1274.86     15.73 o 
   4   9  -2      916.20      973.35     13.00 o 
   5   9  -2      157.15      161.99      3.05 o 
   6   9  -2       18.18       17.63      1.78 o 
   7   9  -2       47.44       51.93      2.52 o 
   8   9  -2      115.54      113.94      4.62 o 
   9   9  -2      120.84      120.98      7.74 o 
   0  10  -2      331.31      357.97      5.41 o 
   1  10  -2       68.35       75.02      1.95 o 
   2  10  -2      357.81      354.30      5.74 o 
   3  10  -2      271.75      269.26      5.00 o 
   4  10  -2      531.64      540.66      8.32 o 
   5  10  -2      359.40      358.45      5.56 o 
   6  10  -2       93.87       95.04      3.08 o 
   7  10  -2       85.67       88.19      3.13 o 
   8  10  -2      309.73      306.56     11.35 o 
   9  10  -2       49.70       53.76      6.49 o 
   1  11  -2     1136.02     1062.54     11.03 o 
   2  11  -2      514.66      548.32      8.06 o 
   3  11  -2      758.75      704.40     10.08 o 
   4  11  -2      335.63      344.45      6.26 o 
   5  11  -2      175.24      182.35      3.92 o 
   6  11  -2      452.83      458.75      6.86 o 
   7  11  -2       68.70       69.33      3.72 o 
   8  11  -2       34.23       32.15      5.06 o 
   9  11  -2      224.55      229.79     10.56 o 
   0  12  -2      104.86       94.89      2.61 o 
   1  12  -2       70.44       69.52      2.80 o 
   2  12  -2      747.12      707.70      8.29 o 
   3  12  -2      739.52      722.41     10.49 o 
   4  12  -2     2330.13     2329.09     40.02 o 
   5  12  -2      115.17      102.47      3.17 o 
   6  12  -2      394.19      410.37      6.59 o 
   7  12  -2       85.15       84.57      4.04 o 
   8  12  -2       76.19       77.60      6.43 o 
   1  13  -2      589.64      573.68      7.12 o 
   2  13  -2      139.50      145.04      3.16 o 
   3  13  -2     1343.36     1321.87     17.22 o 
   4  13  -2      245.73      255.62      5.57 o 
   5  13  -2      548.34      553.66      7.72 o 
   6  13  -2      144.95      137.32      3.80 o 
   7  13  -2       51.56       45.37      3.52 o 
   8  13  -2       85.00       88.65      6.85 o 
   0  14  -2        9.39        6.67      2.12 o 
   1  14  -2      540.14      530.39      8.63 o 
   2  14  -2      152.28      149.91      3.30 o 
   3  14  -2      108.47       99.61      3.42 o 
   4  14  -2      635.02      625.22     10.05 o 
   5  14  -2      217.79      206.82      4.71 o 
   6  14  -2      198.30      206.04      4.70 o 
   7  14  -2       38.97       46.02      3.65 o 
   8  14  -2       15.22       11.35      4.19 o 
   1  15  -2        5.09        7.70      1.60 o 
   2  15  -2      616.27      602.99      7.74 o 
   3  15  -2      241.15      246.35      5.45 o 
   4  15  -2       22.69       19.01      3.47 o 
   5  15  -2      447.38      465.71      7.25 o 
   6  15  -2       39.87       40.83      2.67 o 
   7  15  -2      107.00      110.14      4.83 o 
   0  16  -2      428.96      424.62     11.11 o 
   1  16  -2      207.22      191.30      4.87 o 
   2  16  -2      340.90      320.78      8.81 o 
   3  16  -2       21.99       23.41      2.32 o 
   4  16  -2      249.92      252.00      8.71 o 
   5  16  -2      146.80      141.05      5.84 o 
   6  16  -2      199.13      202.66      7.21 o 
   7  16  -2       52.40       62.01      4.04 o 
   1  17  -2     1110.78     1032.58     14.65 o 
   2  17  -2      149.14      148.86      4.50 o 
   3  17  -2       84.85       81.07      4.98 o 
   4  17  -2      293.01      297.03      9.72 o 
   5  17  -2       23.87       23.20      2.27 o 
   6  17  -2       55.90       63.96      3.90 o 
   7  17  -2       91.66      111.72      5.17 o 
   0  18  -2      283.93      271.17      8.81 o 
   1  18  -2       15.53       14.82      3.05 o 
   2  18  -2        6.86        7.82      1.99 o 
   3  18  -2       67.27       79.16      5.02 o 
   5  18  -2       84.83       90.31      3.45 o 
   6  18  -2      260.38      272.75      7.69 o 
   1  19  -2      301.71      327.46      7.23 o 
   2  19  -2      160.66      161.09      5.05 o 
   3  19  -2       54.17       52.17      4.41 o 
   5  19  -2       67.80       70.98      4.06 o 
   6  19  -2       41.01       44.00      3.98 o 
   0  20  -2      182.55      173.63      7.50 o 
   1  20  -2       74.07       70.96      3.71 o 
   2  20  -2      126.47      116.98      5.09 o 
   3  20  -2       41.30       39.27      4.09 o 
   5  20  -2        8.48       16.73      2.96 o 
   1  21  -2       18.40       19.04      4.48 o 
   2  21  -2       34.46       36.80      3.26 o 
   0  22  -2      272.27      295.54     10.60 o 
   1  22  -2      107.07      111.04      4.78 o 
   2  22  -2       30.42       33.47      3.12 o 
   1  23  -2      320.90      314.12      8.38 o 
   2  23  -2       12.90        5.89      3.53 o 
   2   0  -1     7460.14     7853.48     82.45 o 
   4   0  -1      318.34      352.08     11.05 o 
   6   0  -1      882.24      859.08      9.54 o 
   8   0  -1      180.07      175.71      7.36 o 
  10   0  -1       96.00       96.45      6.55 o 
   1   1  -1      701.25      688.82     12.03 o 
   2   1  -1    17272.23    17786.42    140.14 o 
   3   1  -1     1521.91     1581.39     10.47 o 
   4   1  -1      995.63     1017.20      7.23 o 
   5   1  -1      264.60      255.59      2.70 o 
   6   1  -1      720.91      728.67      5.91 o 
   7   1  -1      431.19      421.77      5.31 o 
   8   1  -1       34.32       36.31      2.92 o 
   9   1  -1      123.81      117.68      7.97 o 
  10   1  -1       22.96       22.17      4.76 o 
   1   2  -1     7804.96     7731.00     85.17 o 
   2   2  -1     5642.90     5675.99     49.69 o 
   3   2  -1     2620.67     2668.24     17.07 o 
   4   2  -1      182.68      163.50      1.85 o 
   5   2  -1     1381.13     1416.18      9.97 o 
   6   2  -1      457.14      460.75      4.28 o 
   7   2  -1      246.06      237.28      3.83 o 
   8   2  -1       10.14       12.29      1.71 o 
   9   2  -1      386.38      397.35     12.34 o 
  10   2  -1       25.91       17.56      4.43 o 
   0   3  -1    20018.02    18650.31    495.46 o 
   1   3  -1     4367.43     4490.93     48.22 o 
   2   3  -1     1750.26     1706.93     24.89 o 
   3   3  -1      678.07      778.21      5.52 o 
   4   3  -1      395.07      338.43      3.04 o 
   5   3  -1       17.71       21.86      0.91 o 
   6   3  -1     2344.75     2305.35     17.44 o 
   7   3  -1       74.16       76.52      2.30 o 
   8   3  -1      302.33      301.28      5.41 o 
   9   3  -1       46.11       47.61      5.34 o 
  10   3  -1       30.76       31.65      4.96 o 
   1   4  -1     4151.05     4037.39     38.91 o 
   2   4  -1      609.24      613.48      6.39 o 
   3   4  -1      858.12      855.66      8.62 o 
   4   4  -1     1285.39     1379.36      9.49 o 
   5   4  -1      178.53      165.40      2.03 o 
   6   4  -1        1.84        0.48      1.03 o 
   7   4  -1     1152.98     1159.52     11.19 o 
   8   4  -1      102.94      108.81      4.77 o 
   9   4  -1      151.89      150.63      7.70 o 
  10   4  -1       10.13       12.32      4.31 o 
   0   5  -1    14005.96    13537.37    423.95 o 
   1   5  -1     2677.99     2712.21     38.82 o 
   2   5  -1      176.47      174.16      2.56 o 
   3   5  -1     2065.70     2124.09     15.09 o 
   4   5  -1      165.84      151.73      1.96 o 
   5   5  -1      717.72      765.10      6.68 o 
   6   5  -1     1337.62     1258.13     10.90 o 
   7   5  -1       25.92       26.77      2.59 o 
   8   5  -1       58.66       56.42      4.49 o 
   9   5  -1      114.82      109.70      4.58 o 
  10   5  -1       70.62       71.72      6.57 o 
   1   6  -1      305.58      302.28      4.41 o 
   2   6  -1      460.30      467.52      5.24 o 
   3   6  -1     1416.58     1552.83     11.42 o 
   4   6  -1     1526.90     1656.19     17.47 o 
   5   6  -1      259.27      266.02      3.66 o 
   6   6  -1      357.79      377.73      5.57 o 
   7   6  -1      149.55      142.40      5.80 o 
   8   6  -1       95.70       90.80      4.01 o 
   9   6  -1       22.86       22.24      4.16 o 
  10   6  -1       18.60       26.71      4.82 o 
   0   7  -1      178.39      144.77      3.07 o 
   1   7  -1      622.86      634.19      6.82 o 
   2   7  -1     3110.68     3173.91     28.38 o 
   3   7  -1      873.98      886.72     21.14 o 
   4   7  -1      946.08     1020.73      8.26 o 
   5   7  -1      163.62      172.15      2.92 o 
   6   7  -1       52.12       44.58      2.17 o 
   7   7  -1      422.20      421.25      6.54 o 
   8   7  -1       83.85       87.58      9.55 o 
   9   7  -1       22.55       30.05      5.77 o 
   1   8  -1      813.51      789.76      6.92 o 
   2   8  -1     1230.88     1282.86     11.07 o 
   3   8  -1     1681.78     1688.31     16.44 o 
   4   8  -1      250.88      251.03      3.09 o 
   5   8  -1     1109.86     1138.78     10.72 o 
   6   8  -1        6.49        7.95      1.49 o 
   7   8  -1      342.01      337.48      7.72 o 
   8   8  -1       65.12       57.80      3.61 o 
   9   8  -1      395.49      421.72      9.23 o 
   0   9  -1     3552.42     3668.96     40.21 o 
   1   9  -1      773.35      826.01      7.32 o 
   2   9  -1       81.33       64.82      1.58 o 
   3   9  -1     1541.26     1606.89     15.86 o 
   4   9  -1     1452.51     1413.23     11.00 o 
   5   9  -1      128.28      127.21      2.33 o 
   6   9  -1      454.18      454.79      6.78 o 
   7   9  -1       33.06       34.96      2.27 o 
   8   9  -1      157.28      152.30      4.26 o 
   9   9  -1      106.01      109.19      5.03 o 
   1  10  -1     1941.49     1954.57     28.89 o 
   2  10  -1      639.70      697.28      7.86 o 
   3  10  -1     1868.15     1862.68     18.08 o 
   4  10  -1        3.03        3.48      0.83 o 
   5  10  -1      390.59      389.63      4.45 o 
   6  10  -1       22.65       22.81      1.93 o 
   7  10  -1      157.18      149.78      3.99 o 
   8  10  -1      125.73      127.45      3.99 o 
   9  10  -1       56.89       72.42      5.15 o 
   0  11  -1      171.88      188.77      3.68 o 
   1  11  -1      516.76      534.68      6.41 o 
   2  11  -1      119.12      121.68      2.66 o 
   3  11  -1      630.29      629.12     11.94 o 
   4  11  -1       27.74       22.36      1.24 o 
   5  11  -1      374.30      366.01      4.39 o 
   6  11  -1      212.72      199.78      4.37 o 
   7  11  -1        9.67        8.45      1.80 o 
   8  11  -1       43.10       41.14      2.88 o 
   9  11  -1       89.19       90.73      8.45 o 
   1  12  -1      314.73      311.45      4.48 o 
   2  12  -1      420.44      405.09      5.54 o 
   3  12  -1        6.25        9.06      1.29 o 
   4  12  -1      529.81      513.91      5.41 o 
   5  12  -1      223.14      218.77      3.38 o 
   6  12  -1       21.01       24.43      3.12 o 
   7  12  -1      303.52      289.78      5.82 o 
   8  12  -1      158.81      164.69      4.73 o 
   0  13  -1      569.54      536.89     11.75 o 
   1  13  -1       65.57       74.58      3.98 o 
   2  13  -1      363.22      356.11      5.23 o 
   3  13  -1      629.64      631.23      9.74 o 
   4  13  -1      582.17      565.61      7.68 o 
   5  13  -1      250.22      255.43      3.77 o 
   6  13  -1       78.58       84.98      3.16 o 
   7  13  -1       97.71       99.37      3.60 o 
   8  13  -1      139.63      141.87      4.50 o 
   1  14  -1      928.45      849.40     16.00 o 
   2  14  -1      729.58      735.33      8.88 o 
   3  14  -1      459.18      454.23      6.51 o 
   4  14  -1      120.90      123.84      3.98 o 
   5  14  -1      728.73      718.97      8.26 o 
   6  14  -1      260.61      252.92      4.57 o 
   7  14  -1      338.93      363.68      6.84 o 
   8  14  -1      152.80      145.23      4.57 o 
   0  15  -1      148.51      136.62      5.44 o 
   1  15  -1      147.03      147.48      4.14 o 
   2  15  -1     1156.55     1138.24     20.32 o 
   3  15  -1      136.91      135.67      3.40 o 
   4  15  -1     1000.48      973.78     15.44 o 
   5  15  -1      142.91      143.04      3.96 o 
   6  15  -1       72.19       81.27      3.24 o 
   7  15  -1       51.37       56.08      4.32 o 
   8  15  -1      181.00      187.25      6.48 o 
   1  16  -1        6.57        5.50      1.68 o 
   2  16  -1       56.47       63.99      3.13 o 
   3  16  -1      497.37      495.75      7.22 o 
   4  16  -1      237.49      250.39      6.02 o 
   5  16  -1      224.80      240.44      5.16 o 
   6  16  -1       11.70        9.47      2.08 o 
   7  16  -1      118.13      111.50      5.04 o 
   0  17  -1     1100.83     1003.88     20.34 o 
   1  17  -1       12.42       11.83      1.88 o 
   2  17  -1       25.50       24.65      2.51 o 
   3  17  -1       19.45       19.49      1.89 o 
   4  17  -1      357.32      371.78      7.67 o 
   5  17  -1      129.75      129.55      3.96 o 
   6  17  -1        7.29       11.77      2.34 o 
   7  17  -1       28.64       29.88      4.54 o 
   1  18  -1      197.48      175.94      5.86 o 
   2  18  -1      421.29      406.00      8.03 o 
   3  18  -1       43.52       42.35      3.06 o 
   4  18  -1        3.48        3.78      1.97 o 
   5  18  -1       35.64       45.19      2.87 o 
   6  18  -1       21.96       25.53      3.24 o 
   0  19  -1      101.83       90.95      5.48 o 
   1  19  -1       23.71       28.21      2.67 o 
   2  19  -1       22.31       22.91      2.65 o 
   3  19  -1        6.25        4.76      4.30 o 
   4  19  -1       38.00       44.20      4.50 o 
   5  19  -1       21.95       30.75      2.71 o 
   6  19  -1      102.57      106.08      4.19 o 
   1  20  -1      317.34      293.42      7.00 o 
   2  20  -1       14.58       17.01      2.41 o 
   3  20  -1       14.83       18.74      4.12 o 
   5  20  -1      216.70      221.38      6.66 o 
   0  21  -1      285.63      274.51      9.94 o 
   1  21  -1       67.64       71.38      3.73 o 
   2  21  -1      155.83      152.02      9.87 o 
   3  21  -1       13.18       10.76      3.41 o 
   1  22  -1      215.38      207.62     14.18 o 
   2  22  -1        5.34        7.66      2.63 o 
   3  22  -1       10.45       11.09      3.73 o 
   0  23  -1       14.95       19.98      4.07 o 
   1  23  -1        1.01        2.04      2.43 o 
   2  23  -1       39.39       47.88      7.60 o 
   2   0   0     1686.82     1638.98     14.99 o 
   4   0   0       54.52       60.40      1.62 o 
   6   0   0       60.68       52.73      2.05 o 
   8   0   0      320.06      309.35      9.82 o 
   1   1   0     1728.64     1666.68     16.85 o 
   2   1   0       71.70       75.16      0.96 o 
   3   1   0      100.50       66.15      1.08 o 
   4   1   0       82.97       78.26      1.28 o 
   5   1   0     1849.75     1864.82     12.71 o 
   6   1   0        5.20        3.19      0.78 o 
   7   1   0     2768.60     2783.32     18.88 o 
   8   1   0       20.25       25.12      2.54 o 
   9   1   0       17.97       19.49      3.29 o 
  10   1   0       29.01       23.66      4.52 o 
   1   2   0       92.35       83.81      0.81 o 
   2   2   0      210.71      201.88      1.78 o 
   3   2   0     2815.28     2966.16     18.90 o 
   4   2   0       87.39      118.15      1.60 o 
   5   2   0      203.38      199.02      2.35 o 
   6   2   0      287.14      289.59      3.20 o 
   7   2   0        2.17        1.49      1.16 o 
   8   2   0        0.68        0.40      1.27 o 
   9   2   0      111.26      108.24      6.39 o 
  10   2   0        3.83        4.84      3.81 o 
   1   3   0     2740.12     2773.03     19.37 o 
   2   3   0     4053.52     4047.58     23.39 o 
   3   3   0     1608.30     1790.74     11.77 o 
   4   3   0        0.08        0.21      0.45 o 
   5   3   0       43.27       45.13      1.20 o 
   6   3   0     1134.94     1110.65      8.38 o 
   7   3   0        0.03       -0.55      0.98 o 
   8   3   0      226.61      217.75      3.90 o 
   9   3   0        6.02       -0.50      3.16 o 
  10   3   0        4.08        4.70      3.81 o 
   0   4   0     1095.60     1068.66     19.42 o 
   1   4   0      151.12      150.52      1.78 o 
   2   4   0      149.29      128.12      2.14 o 
   3   4   0     2579.42     2696.61     17.32 o 
   4   4   0     1603.20     1763.98     11.85 o 
   5   4   0       47.69       47.95      1.23 o 
   6   4   0       11.82       16.11      1.15 o 
   7   4   0       45.05       41.19      1.68 o 
   8   4   0        5.67        4.87      1.49 o 
   9   4   0       42.85       41.01      4.34 o 
  10   4   0      190.06      192.46      9.13 o 
   1   5   0     1318.77     1227.21     11.13 o 
   2   5   0     1739.25     1663.95     11.95 o 
   3   5   0     4158.17     4185.35     26.16 o 
   4   5   0       45.19       55.96      1.13 o 
   5   5   0     2808.26     2961.00     19.42 o 
   6   5   0       48.09       44.72      1.58 o 
   7   5   0      108.20      112.90      2.72 o 
   8   5   0        0.75       -0.55      1.44 o 
   9   5   0        5.25        5.83      5.40 o 
  10   5   0        3.75        2.14      3.91 o 
   0   6   0    14103.13    13142.37    114.53 o 
   1   6   0      313.76      320.33      3.83 o 
   2   6   0     2895.64     2722.57     19.08 o 
   3   6   0      141.05      159.24      1.90 o 
   4   6   0      167.45      176.07      2.26 o 
   5   6   0       65.32       76.97      1.75 o 
   6   6   0       13.90       13.88      1.30 o 
   7   6   0       68.59       69.58      2.75 o 
   8   6   0      171.70      168.17      4.20 o 
   9   6   0       13.23       11.63      2.70 o 
  10   6   0      640.19      654.71     18.32 o 
   1   7   0     1204.22     1290.23     10.72 o 
   2   7   0      178.26      184.12      2.06 o 
   3   7   0     3253.00     3377.92     21.45 o 
   4   7   0      235.87      268.68      3.18 o 
   5   7   0     1956.44     1801.60     15.57 o 
   6   7   0       40.12       44.13      2.04 o 
   7   7   0     1102.90     1074.14     15.73 o 
   8   7   0      351.17      338.91      6.13 o 
   9   7   0      109.20      104.68      6.85 o 
   0   8   0      103.61       89.46      2.10 o 
   1   8   0      365.90      343.31      3.71 o 
   2   8   0      112.16      101.34      1.50 o 
   3   8   0     4204.52     4493.45     28.24 o 
   4   8   0       85.84       90.08      1.83 o 
   5   8   0      439.44      455.21      5.44 o 
   6   8   0       11.37        4.90      1.29 o 
   7   8   0       68.44       64.93      2.74 o 
   8   8   0      125.52      124.69      3.87 o 
   9   8   0       10.74        8.36      2.70 o 
   1   9   0      101.71      117.15      1.64 o 
   2   9   0      180.47      161.11      2.49 o 
   3   9   0       21.31       28.79      2.56 o 
   4   9   0       87.61       76.57      1.78 o 
   5   9   0      107.84      128.86      3.54 o 
   6   9   0        2.59        1.91      1.27 o 
   7   9   0        5.92       10.35      1.78 o 
   8   9   0      428.94      406.14      7.07 o 
   9   9   0       55.04       63.94      4.17 o 
   0  10   0      763.09     1006.85     17.72 o 
   1  10   0     1887.15     1974.09     14.44 o 
   2  10   0     2182.80     2228.36     18.31 o 
   3  10   0      334.72      300.40      3.94 o 
   4  10   0      296.21      299.20      4.61 o 
   5  10   0      342.99      348.15      4.74 o 
   6  10   0        0.20       -2.01      1.42 o 
   7  10   0      614.28      609.78      8.80 o 
   8  10   0        5.44        4.60      1.89 o 
   9  10   0       61.66       73.45      4.22 o 
   1  11   0     1187.21     1167.96      9.14 o 
   2  11   0     1105.51     1063.08     11.50 o 
   3  11   0      995.52      919.52      8.91 o 
   4  11   0       94.64       89.45      2.04 o 
   5  11   0      472.64      470.58      5.21 o 
   6  11   0        0.11       -0.95      1.15 o 
   7  11   0       43.92       43.93      2.61 o 
   8  11   0       82.66       81.28      3.42 o 
   9  11   0      208.66      211.73      6.84 o 
   0  12   0      709.87      652.25      9.04 o 
   1  12   0       80.61       86.52      2.76 o 
   2  12   0     1922.84     1896.91     16.12 o 
   3  12   0       95.06       85.38      2.16 o 
   4  12   0      128.36      116.04      2.58 o 
   5  12   0       57.31       53.88      1.88 o 
   6  12   0        7.48        5.91      1.38 o 
   7  12   0        9.34        7.33      1.85 o 
   8  12   0      770.57      814.28     11.40 o 
   1  13   0       75.07       65.78      2.06 o 
   2  13   0      118.98      107.93      2.34 o 
   3  13   0     1810.06     1805.44     15.86 o 
   4  13   0      286.07      266.81      3.68 o 
   5  13   0     1040.04     1042.90      9.46 o 
   6  13   0       70.99       66.34      2.91 o 
   7  13   0      902.35      878.09     11.72 o 
   8  13   0       55.02       58.31      3.31 o 
   0  14   0        9.06        5.50      2.04 o 
   1  14   0       39.72       39.42      3.43 o 
   2  14   0       16.02       14.43      2.16 o 
   3  14   0      393.77      395.52      5.20 o 
   4  14   0       65.64       61.01      1.95 o 
   5  14   0      887.15      891.77      8.55 o 
   6  14   0        0.78        1.13      2.00 o 
   7  14   0        0.12       -2.66      1.77 o 
   8  14   0        4.39        5.91      2.17 o 
   1  15   0      319.54      283.45      5.94 o 
   2  15   0      426.08      428.13      6.24 o 
   3  15   0      106.85      114.90      2.78 o 
   4  15   0      862.36      844.02      9.05 o 
   5  15   0      128.39      128.05      2.84 o 
   6  15   0       26.37       31.63      2.56 o 
   7  15   0      402.09      401.68      7.43 o 
   8  15   0       13.58       18.18      3.67 o 
   0  16   0     1632.29     1457.93     26.97 o 
   1  16   0      174.49      166.78      4.55 o 
   2  16   0      982.63      923.14     13.24 o 
   3  16   0      610.13      609.30      8.32 o 
   4  16   0      192.93      189.54      3.38 o 
   5  16   0       70.69       76.06      2.39 o 
   6  16   0       42.40       49.79      2.92 o 
   7  16   0       98.45      100.87      4.96 o 
   1  17   0       57.69       55.73      3.00 o 
   2  17   0        2.88        5.62      1.74 o 
   3  17   0       17.37       16.59      1.82 o 
   4  17   0       12.68       11.34      1.75 o 
   5  17   0      197.86      193.21      3.59 o 
   6  17   0       32.84       44.54      2.63 o 
   7  17   0      229.06      223.83      5.68 o 
   0  18   0       90.92       84.03      4.92 o 
   1  18   0       14.61       15.08      2.45 o 
   2  18   0      378.07      370.43      7.64 o 
   3  18   0        4.29       -2.28      3.02 o 
   4  18   0        3.01        1.26      1.41 o 
   5  18   0       32.61       35.41      2.30 o 
   6  18   0       39.80       51.67      3.28 o 
   1  19   0       61.98       50.06      3.20 o 
   2  19   0      393.38      382.02      8.01 o 
   3  19   0       38.88       45.02      3.26 o 
   4  19   0       31.69       32.44      2.35 o 
   5  19   0      453.63      485.35      8.12 o 
   6  19   0       28.31       28.59      4.48 o 
   0  20   0      323.00      320.11     10.16 o 
   1  20   0       18.17       16.26      2.52 o 
   2  20   0      324.96      333.97      7.65 o 
   3  20   0       13.76       12.51      2.42 o 
   4  20   0        0.03        0.71      1.71 o 
   5  20   0        3.25        3.12      2.58 o 
   1  21   0      104.48      111.05      4.45 o 
   2  21   0        0.75        2.75      2.15 o 
   3  21   0        0.84       -0.67      2.11 o 
   4  21   0      157.44      140.48      4.39 o 
   0  22   0       60.36       51.82      5.16 o 
   1  22   0        7.48        8.09      2.35 o 
   2  22   0       50.72       52.31      3.82 o 
   3  22   0       46.05       52.34      3.73 o 
   1  23   0       40.37       36.76      3.38 o 
   2  23   0       43.35       55.44      4.01 o 
   2   0   1     7612.49     7952.92     77.60 o 
   4   0   1      295.98      322.39      4.68 o 
   6   0   1      878.71      858.94      9.76 o 
   8   0   1      171.63      177.89      5.13 o 
   1   1   1      733.54      703.45      5.18 o 
   2   1   1    17272.89    17418.24    108.13 o 
   3   1   1     1532.53     1601.34     10.60 o 
   4   1   1     1001.91     1030.31      7.38 o 
   5   1   1      268.74      263.25      2.84 o 
   6   1   1      718.83      712.98      6.02 o 
   7   1   1      416.97      412.94      4.32 o 
   8   1   1       35.73       34.47      1.73 o 
   9   1   1      127.23      140.51      6.97 o 
  10   1   1       20.85       29.03      4.72 o 
   1   2   1     7758.28     7624.07     51.58 o 
   2   2   1     5629.80     5725.34     35.51 o 
   3   2   1     2606.01     2671.30     17.17 o 
   4   2   1      180.69      168.80      2.16 o 
   5   2   1     1396.72     1441.90     10.13 o 
   6   2   1      455.06      467.16      4.42 o 
   7   2   1      256.47      249.55      3.54 o 
   8   2   1       10.19       10.94      1.32 o 
   9   2   1      385.62      376.45     11.95 o 
  10   2   1       26.36       26.67      4.64 o 
   0   3   1    20033.19    18584.90    550.89 o 
   1   3   1     4369.55     4359.89     26.96 o 
   2   3   1     1709.05     1691.31     10.24 o 
   3   3   1      679.02      770.36      5.64 o 
   4   3   1      406.32      353.48      3.20 o 
   5   3   1       17.55       22.58      1.01 o 
   6   3   1     2345.86     2364.41     16.00 o 
   7   3   1       73.26       75.70      2.09 o 
   8   3   1      298.60      298.37      4.68 o 
   9   3   1       45.85       48.74      3.35 o 
  10   3   1       33.01       38.80      5.14 o 
   1   4   1     4106.96     3988.40     25.01 o 
   2   4   1      606.68      626.45      4.70 o 
   3   4   1      836.70      845.27      6.12 o 
   4   4   1     1271.14     1395.11     10.47 o 
   5   4   1      160.36      145.97      2.07 o 
   6   4   1        2.07        1.46      0.80 o 
   7   4   1     1134.78     1140.99     12.29 o 
   8   4   1      103.83      106.63      3.38 o 
   9   4   1      156.67      160.24     13.51 o 
  10   4   1       10.28        4.58      3.89 o 
   0   5   1    14105.06    13763.62    143.98 o 
   1   5   1     2690.09     2659.33     22.13 o 
   2   5   1      187.88      178.07      1.68 o 
   3   5   1     2078.15     2120.75     13.93 o 
   4   5   1      164.87      153.39      1.93 o 
   5   5   1      715.99      767.80      6.09 o 
   6   5   1     1330.96     1259.20     10.44 o 
   7   5   1       29.54       27.49      1.73 o 
   8   5   1       55.54       51.62      2.96 o 
   9   5   1      114.66      104.69      3.68 o 
  10   5   1       70.12       76.41      6.45 o 
   1   6   1      309.21      292.83      5.03 o 
   2   6   1      436.22      446.02      3.93 o 
   3   6   1     1410.15     1540.70      9.02 o 
   4   6   1     1504.39     1660.00     11.35 o 
   5   6   1      264.33      273.87      2.94 o 
   6   6   1      366.09      387.73      5.08 o 
   7   6   1      148.98      140.17      3.12 o 
   8   6   1       95.87       94.17      3.29 o 
   9   6   1       21.89       20.74      2.37 o 
  10   6   1       19.44       26.20      3.36 o 
   0   7   1      192.95      154.51      2.76 o 
   1   7   1      648.58      667.12      6.91 o 
   2   7   1     3099.58     3101.50     18.34 o 
   3   7   1      863.94      893.54      6.09 o 
   4   7   1      945.26     1017.56      7.46 o 
   5   7   1      165.57      177.67      3.07 o 
   6   7   1       58.20       50.50      2.01 o 
   7   7   1      409.05      401.63      5.74 o 
   8   7   1       84.22       79.41      3.17 o 
   9   7   1       22.92       20.79      2.97 o 
   1   8   1      780.31      760.89      8.12 o 
   2   8   1     1260.83     1304.20      9.82 o 
   3   8   1     1679.70     1692.23     12.95 o 
   4   8   1      254.78      252.07      3.03 o 
   5   8   1     1134.07     1163.48     10.92 o 
   6   8   1        7.81        7.26      1.22 o 
   7   8   1      355.72      360.22      5.22 o 
   8   8   1       65.31       62.99      2.96 o 
   9   8   1      398.59      415.88      9.49 o 
   0   9   1     3503.88     3587.28     39.58 o 
   1   9   1      764.73      810.92      7.49 o 
   2   9   1       84.59       67.86      1.36 o 
   3   9   1     1534.73     1601.36     11.09 o 
   4   9   1     1425.73     1379.14     11.11 o 
   5   9   1      129.67      128.06      2.76 o 
   6   9   1      448.59      442.66      5.78 o 
   7   9   1       33.89       34.28      1.93 o 
   8   9   1      154.44      149.20      4.26 o 
   9   9   1      106.68      104.38      3.92 o 
   1  10   1     1956.70     1973.51     16.20 o 
   2  10   1      636.61      685.99      6.85 o 
   3  10   1     1883.20     1828.11     13.79 o 
   4  10   1        2.55        3.58      1.39 o 
   5  10   1      385.34      384.92      5.15 o 
   6  10   1       22.30       24.92      1.68 o 
   7  10   1      150.90      146.17      3.34 o 
   8  10   1      127.83      124.43      3.98 o 
   9  10   1       58.85       80.94      3.68 o 
   0  11   1      189.71      205.35      4.44 o 
   1  11   1      512.29      531.13      6.41 o 
   2  11   1      124.40      125.81      2.37 o 
   3  11   1      632.12      635.16      5.48 o 
   4  11   1       24.69       18.96      1.24 o 
   5  11   1      371.94      366.85      5.09 o 
   6  11   1      207.18      189.57      5.23 o 
   7  11   1        9.89        8.77      1.87 o 
   8  11   1       45.89       47.41      2.93 o 
   9  11   1       89.63       95.30      3.99 o 
   1  12   1      311.23      306.81      3.90 o 
   2  12   1      404.04      402.59      4.85 o 
   3  12   1        5.86        5.96      0.85 o 
   4  12   1      536.23      515.50      5.03 o 
   5  12   1      227.16      225.26      3.95 o 
   6  12   1       22.45       24.83      1.82 o 
   7  12   1      301.58      293.97      5.89 o 
   8  12   1      152.31      154.46      4.59 o 
   0  13   1      568.38      518.19      7.90 o 
   1  13   1       60.97       68.20      1.85 o 
   2  13   1      359.59      352.93      4.56 o 
   3  13   1      636.52      633.31      6.99 o 
   4  13   1      586.72      580.75      5.54 o 
   5  13   1      249.27      247.88      3.81 o 
   6  13   1       77.52       83.75      2.71 o 
   7  13   1      102.82      105.89      3.75 o 
   8  13   1      145.35      145.30      4.79 o 
   1  14   1      929.19      848.71      8.40 o 
   2  14   1      738.57      738.70      7.73 o 
   3  14   1      460.06      443.66      4.60 o 
   4  14   1      115.40      119.57      2.36 o 
   5  14   1      725.50      716.61      7.39 o 
   6  14   1      253.07      241.76      4.50 o 
   7  14   1      351.48      365.07      6.95 o 
   8  14   1      154.62      145.44      4.70 o 
   0  15   1      153.02      130.92      5.46 o 
   1  15   1      149.92      145.77      4.39 o 
   2  15   1     1172.01     1159.39     11.04 o 
   3  15   1      131.70      128.76      2.90 o 
   4  15   1     1001.88      966.90      8.24 o 
   5  15   1      143.71      141.82      3.02 o 
   6  15   1       67.99       74.90      2.68 o 
   7  15   1       52.73       48.30      3.05 o 
   8  15   1      179.58      182.51      6.53 o 
   1  16   1       10.55        9.35      3.31 o 
   2  16   1       56.18       57.44      2.13 o 
   3  16   1      511.26      499.79      6.44 o 
   4  16   1      237.95      248.54      4.42 o 
   5  16   1      222.29      239.26      3.96 o 
   6  16   1       12.15       11.15      1.63 o 
   7  16   1      110.67      109.12      4.07 o 
   0  17   1     1076.25      996.45     20.56 o 
   1  17   1       12.18        6.73      1.85 o 
   2  17   1       23.49       22.36      2.40 o 
   3  17   1       18.77       20.70      1.64 o 
   4  17   1      354.59      373.26      4.56 o 
   5  17   1      131.47      134.61      3.10 o 
   6  17   1        8.57        8.34      2.08 o 
   7  17   1       29.35       32.89      2.91 o 
   1  18   1      202.00      185.18      7.21 o 
   2  18   1      424.17      387.11      7.94 o 
   3  18   1       44.76       44.94      2.16 o 
   4  18   1        2.89        3.62      1.21 o 
   5  18   1       35.96       45.34      2.26 o 
   6  18   1       21.96       18.79      2.46 o 
   0  19   1       95.38       84.11      5.34 o 
   1  19   1       22.00       22.95      2.66 o 
   2  19   1       19.93       22.80      3.05 o 
   3  19   1        8.20        6.16      1.61 o 
   4  19   1       35.72       40.70      1.94 o 
   5  19   1       22.35       28.42      2.04 o 
   6  19   1      104.50      106.06      4.15 o 
   1  20   1      320.81      305.37      9.99 o 
   2  20   1       14.33       21.16      2.76 o 
   3  20   1       14.07       15.06      1.77 o 
   4  20   1       40.14       37.33      2.61 o 
   5  20   1      214.15      218.39      4.70 o 
   0  21   1      292.65      282.17     10.06 o 
   1  21   1       68.94       76.82      3.98 o 
   2  21   1      157.83      159.77      5.41 o 
   3  21   1       14.18       11.78      1.83 o 
   4  21   1       88.53       96.64      3.26 o 
   1  22   1      213.57      197.12      6.11 o 
   2  22   1        5.25        4.23      2.36 o 
   3  22   1        9.20       10.79      2.34 o 
   0  23   1       16.76       16.99      3.85 o 
   1  23   1        1.07        3.49      2.57 o 
   2  23   1       38.31       38.69      3.61 o 
   0   0   2     8883.24     8413.18     89.95 o 
   2   0   2    12725.02    12565.88    132.04 o 
   4   0   2     2626.13     2714.94     31.67 o 
   6   0   2     4697.08     4662.72     42.08 o 
   8   0   2      302.45      305.79      5.47 o 
   1   1   2    10710.11    10545.04     70.83 o 
   2   1   2    14085.89    14032.64    171.50 o 
   3   1   2     1526.90     1604.16     10.85 o 
   4   1   2      653.61      700.96      5.54 o 
   5   1   2      103.46      113.40      1.86 o 
   6   1   2      294.59      306.57      3.48 o 
   7   1   2      462.94      462.08      4.90 o 
   8   1   2      213.73      225.50      3.63 o 
   9   1   2      401.17      416.31      7.30 o 
   0   2   2     6074.34     5835.88     61.84 o 
   1   2   2      943.11      960.08      5.53 o 
   2   2   2     3387.54     3628.48     24.63 o 
   3   2   2     1849.12     1953.69     14.73 o 
   4   2   2      151.55      122.50      1.75 o 
   5   2   2      322.13      347.49      3.49 o 
   6   2   2     1531.72     1484.91     10.88 o 
   7   2   2      306.18      300.97      3.64 o 
   8   2   2       50.71       48.42      2.46 o 
   9   2   2      129.92      128.38      3.96 o 
  10   2   2      107.20      102.84      6.81 o 
   1   3   2      968.90     1002.75      6.66 o 
   2   3   2      394.55      453.15      4.94 o 
   3   3   2     1051.58     1189.07      9.84 o 
   4   3   2      254.95      289.04      2.89 o 
   5   3   2      341.26      359.32      3.57 o 
   6   3   2       33.76       36.02      1.38 o 
   7   3   2      119.47      127.59      2.63 o 
   8   3   2      132.32      131.93      3.20 o 
   9   3   2      106.05      102.58      3.56 o 
  10   3   2       71.85       65.65      5.89 o 
   0   4   2    10487.99    10322.40    142.68 o 
   1   4   2       38.43       42.57      0.80 o 
   2   4   2      408.00      413.02      3.63 o 
   3   4   2     3015.20     3177.49     20.53 o 
   4   4   2     1063.74     1090.33      8.64 o 
   5   4   2      630.34      655.81      5.47 o 
   6   4   2      364.35      390.06      4.00 o 
   7   4   2      682.65      660.92      7.53 o 
   8   4   2       61.46       60.38      2.39 o 
   9   4   2       49.68       52.92      2.99 o 
  10   4   2       61.03       68.41      6.03 o 
   1   5   2     5097.08     5103.02     31.57 o 
   2   5   2      169.06      160.82      1.94 o 
   3   5   2     1241.93     1359.26      8.62 o 
   4   5   2     1101.15     1148.70      8.32 o 
   5   5   2       21.54       34.09      1.21 o 
   6   5   2      114.15      109.82      2.64 o 
   7   5   2      200.94      190.44      3.65 o 
   8   5   2       73.43       71.79      2.56 o 
   9   5   2      327.79      346.83      6.60 o 
  10   5   2        9.73       13.34      4.22 o 
   0   6   2      774.70      831.77     10.06 o 
   1   6   2      358.04      369.86      3.67 o 
   2   6   2     2161.70     2217.01     14.32 o 
   3   6   2      906.87      972.68      6.51 o 
   4   6   2     1362.56     1303.00      9.22 o 
   5   6   2      137.56      136.83      2.32 o 
   6   6   2     1722.15     1726.69     15.47 o 
   7   6   2      286.40      272.08      4.43 o 
   8   6   2      457.09      451.66      6.28 o 
   9   6   2       14.52       16.20      2.34 o 
   1   7   2     3708.51     3668.14     30.24 o 
   2   7   2     2456.80     2613.40     16.77 o 
   3   7   2     1308.29     1333.45      9.63 o 
   4   7   2      345.33      371.35      3.99 o 
   5   7   2       81.98       88.85      2.30 o 
   6   7   2       85.16       87.82      2.54 o 
   7   7   2      143.31      128.95      3.09 o 
   8   7   2       67.03       64.50      2.64 o 
   9   7   2      556.11      587.63      9.18 o 
   0   8   2     1999.63     2212.17     25.28 o 
   1   8   2     1471.00     1604.35     15.07 o 
   2   8   2      283.53      309.63      2.96 o 
   3   8   2      892.66      859.06      7.83 o 
   4   8   2      145.06      134.90      2.23 o 
   5   8   2      131.73      132.45      2.79 o 
   6   8   2      891.73      847.26     10.33 o 
   7   8   2      168.48      162.65      3.48 o 
   8   8   2       31.54       28.27      2.07 o 
   9   8   2      191.19      189.40      5.02 o 
   1   9   2      972.80     1026.44     10.22 o 
   2   9   2      419.16      389.83      3.54 o 
   3   9   2     1154.70     1258.15      8.55 o 
   4   9   2      925.82      986.24      7.60 o 
   5   9   2      161.64      161.65      3.16 o 
   6   9   2       19.60       20.75      1.58 o 
   7   9   2       47.52       51.60      2.23 o 
   8   9   2      112.80      106.25      3.80 o 
   9   9   2      119.08      117.76      4.12 o 
   0  10   2      322.19      352.38      5.58 o 
   1  10   2       75.41       84.03      1.63 o 
   2  10   2      347.73      342.34      3.51 o 
   3  10   2      266.79      260.11      2.71 o 
   4  10   2      533.05      531.16      5.50 o 
   5  10   2      360.73      360.94      5.01 o 
   6  10   2       84.48       81.96      2.52 o 
   7  10   2       77.65       80.59      2.63 o 
   8  10   2      314.79      319.36     10.50 o 
   9  10   2       48.83       61.30      3.41 o 
   1  11   2     1145.38     1057.85      9.39 o 
   2  11   2      517.82      538.70      4.35 o 
   3  11   2      763.81      704.34      5.82 o 
   4  11   2      336.01      344.50      4.22 o 
   5  11   2      171.26      180.90      3.51 o 
   6  11   2      449.80      451.77      6.36 o 
   7  11   2       68.86       73.74      2.67 o 
   8  11   2       36.03       43.29      3.00 o 
   9  11   2      219.00      224.58      5.70 o 
   0  12   2      107.84       96.88      2.79 o 
   1  12   2       69.73       71.28      2.67 o 
   2  12   2      747.45      709.03      8.41 o 
   3  12   2      731.73      726.66      6.82 o 
   4  12   2     2333.04     2315.14     16.14 o 
   5  12   2      115.70      109.42      2.81 o 
   6  12   2      408.42      415.54      6.40 o 
   7  12   2       86.14       83.60      2.90 o 
   8  12   2       77.28       74.29      3.63 o 
   1  13   2      620.56      595.57      6.34 o 
   2  13   2      140.16      143.89      2.77 o 
   3  13   2     1347.37     1338.76     10.13 o 
   4  13   2      240.84      244.73      3.35 o 
   5  13   2      542.27      531.30      6.84 o 
   6  13   2      147.34      141.56      3.45 o 
   7  13   2       49.52       47.56      2.50 o 
   8  13   2       85.14       83.53      3.69 o 
   0  14   2       11.19       11.16      1.79 o 
   1  14   2      548.65      548.38     10.45 o 
   2  14   2      154.40      144.84      2.89 o 
   3  14   2      102.64       97.90      2.07 o 
   4  14   2      638.11      636.62      6.05 o 
   5  14   2      216.89      206.94      4.01 o 
   6  14   2      192.99      203.09      4.20 o 
   7  14   2       40.08       48.51      2.55 o 
   8  14   2       15.48       21.38      3.18 o 
   1  15   2        5.21        8.49      1.15 o 
   2  15   2      602.35      573.04      6.71 o 
   3  15   2      238.66      235.06      3.25 o 
   4  15   2       24.57       27.48      1.48 o 
   5  15   2      452.23      454.31      6.82 o 
   6  15   2       40.90       37.84      2.23 o 
   7  15   2      108.55      110.21      3.43 o 
   0  16   2      439.27      443.17     11.45 o 
   1  16   2      201.62      190.67      3.92 o 
   2  16   2      351.02      328.61      5.26 o 
   3  16   2       26.33       26.60      1.40 o 
   4  16   2      249.97      243.70      3.58 o 
   5  16   2      145.64      141.77      3.49 o 
   6  16   2      199.02      194.62      4.27 o 
   7  16   2       50.51       55.58      3.28 o 
   1  17   2     1106.93     1011.15     17.52 o 
   2  17   2      150.51      156.48      3.26 o 
   3  17   2       75.60       75.54      2.03 o 
   4  17   2      299.76      299.74      4.05 o 
   5  17   2       26.06       25.53      2.08 o 
   6  17   2       55.49       57.75      2.73 o 
   7  17   2       91.06      104.44      4.15 o 
   0  18   2      281.16      262.46      9.05 o 
   1  18   2       16.57       15.87      2.44 o 
   2  18   2        7.64       11.71      1.77 o 
   3  18   2       64.69       68.90      2.02 o 
   4  18   2      285.16      289.89      4.05 o 
   5  18   2       85.13       82.21      2.60 o 
   6  18   2      255.17      264.13      5.19 o 
   1  19   2      301.47      306.93      7.14 o 
   2  19   2      159.58      162.44      4.20 o 
   3  19   2       52.02       46.53      2.07 o 
   4  19   2       37.99       42.56      1.96 o 
   5  19   2       66.71       69.70      2.98 o 
   6  19   2       40.70       48.28      2.83 o 
   0  20   2      178.97      157.85      7.38 o 
   1  20   2       73.93       63.65      4.40 o 
   2  20   2      126.99      124.00      7.22 o 
   3  20   2       40.03       40.01      2.00 o 
   4  20   2      237.57      247.79      4.34 o 
   5  20   2        8.16       14.83      2.06 o 
   1  21   2       18.12       23.99      2.89 o 
   2  21   2       36.44       33.04      3.13 o 
   3  21   2        5.72        2.78      1.78 o 
   4  21   2       18.73       21.28      1.98 o 
   0  22   2      271.47      303.68     10.90 o 
   1  22   2      106.01      106.23      4.76 o 
   2  22   2       29.48       33.17      2.64 o 
   3  22   2       14.30       13.73      2.01 o 
   1  23   2      321.58      311.57      8.08 o 
   2  23   2       14.43       11.82      1.80 o 
   2   0   3     4169.91     4079.39     73.21 o 
   4   0   3    10086.29    10702.71     93.13 o 
   6   0   3      251.19      251.11      4.48 o 
   8   0   3       15.59       18.74      1.99 o 
   0   1   3     2234.33     2186.21     28.31 o 
   1   1   3     3408.39     3514.31     20.36 o 
   2   1   3      520.38      586.29      4.77 o 
   3   1   3     1111.45     1173.73     10.06 o 
   4   1   3     3494.52     3827.18     25.92 o 
   5   1   3      249.48      255.94      2.97 o 
   6   1   3      110.31       99.77      2.00 o 
   7   1   3       21.29       24.79      2.25 o 
   8   1   3      182.11      174.64      2.99 o 
   9   1   3       57.00       55.00      3.07 o 
   1   2   3     3418.79     3372.24     23.40 o 
   2   2   3     1432.91     1428.87     10.42 o 
   3   2   3     3638.81     3829.22     29.38 o 
   4   2   3       37.03       34.92      1.51 o 
   5   2   3      979.85      962.72      7.52 o 
   6   2   3      203.42      192.26      2.73 o 
   7   2   3     1344.06     1353.57     10.48 o 
   8   2   3      127.16      127.56      5.48 o 
   9   2   3      176.11      184.83      4.11 o 
  10   2   3       16.05       10.93      4.41 o 
   0   3   3    20554.02    19680.02    168.70 o 
   1   3   3      741.19      778.68      5.00 o 
   2   3   3     1211.47     1185.73      8.07 o 
   3   3   3      266.10      269.03      2.88 o 
   4   3   3     2270.82     2322.15     15.68 o 
   5   3   3      107.61      115.74      1.97 o 
   6   3   3      721.63      730.18      6.29 o 
   7   3   3      292.29      279.58      3.96 o 
   8   3   3      443.24      429.93      6.09 o 
   9   3   3      170.77      174.31      4.35 o 
  10   3   3       78.96       85.33      4.76 o 
   1   4   3     3311.45     3288.57     17.73 o 
   2   4   3      143.80      138.43      1.57 o 
   3   4   3      471.01      581.80      5.09 o 
   4   4   3      789.51      812.78      6.92 o 
   5   4   3      881.19      834.49      6.74 o 
   6   4   3      423.55      441.26      4.44 o 
   7   4   3     1043.02     1001.47     10.55 o 
   8   4   3       25.00       25.45      2.03 o 
   9   4   3      314.10      319.18      5.49 o 
   0   5   3     9083.18     9084.02     73.23 o 
   1   5   3      301.05      275.00      2.45 o 
   2   5   3      230.59      228.74      4.13 o 
   3   5   3     1229.52     1355.94     12.18 o 
   4   5   3      116.83      125.74      1.89 o 
   5   5   3       60.47       62.90      1.53 o 
   6   5   3      290.34      282.48      3.78 o 
   7   5   3       93.19       96.06      2.79 o 
   8   5   3      121.40      117.52      3.46 o 
   9   5   3      206.22      213.26      4.48 o 
   1   6   3      886.87      931.11      6.02 o 
   2   6   3     1681.92     1688.54     11.80 o 
   3   6   3       82.87       88.69      1.40 o 
   4   6   3      382.78      367.04      7.89 o 
   5   6   3       46.37       43.59      1.93 o 
   6   6   3      180.64      180.74      3.44 o 
   7   6   3       86.09       77.57      3.01 o 
   8   6   3      320.98      303.62      5.10 o 
   9   6   3       38.44       39.66      2.51 o 
   0   7   3     2782.62     3146.44     24.10 o 
   1   7   3      435.27      453.37      3.69 o 
   2   7   3      248.14      256.84      3.21 o 
   3   7   3     1797.48     1843.54     12.39 o 
   4   7   3      849.27      882.53      6.91 o 
   5   7   3      185.81      181.38      2.86 o 
   6   7   3      169.39      183.41      4.77 o 
   7   7   3       70.06       72.08      2.51 o 
   8   7   3      178.62      166.82      3.79 o 
   9   7   3       26.93       30.68      3.66 o 
   1   8   3     1881.58     1939.22     12.70 o 
   2   8   3      742.29      723.06      5.07 o 
   3   8   3     1736.78     1715.83     13.39 o 
   4   8   3       91.67      107.84      1.88 o 
   5   8   3      897.79      900.49     12.23 o 
   6   8   3      111.68      111.73      2.83 o 
   7   8   3      152.75      149.53      4.37 o 
   8   8   3       35.20       38.07      2.31 o 
   9   8   3      199.40      191.38      5.11 o 
   0   9   3       25.03       14.01      1.20 o 
   1   9   3      183.97      204.67      2.25 o 
   2   9   3     1187.99     1223.65      7.99 o 
   3   9   3      249.32      264.88      2.96 o 
   4   9   3     1087.69     1044.67      8.10 o 
   5   9   3      211.53      213.31      3.72 o 
   6   9   3      797.01      795.28      8.80 o 
   7   9   3       36.28       35.20      2.17 o 
   8   9   3      169.32      173.68      5.99 o 
   9   9   3       31.98       35.27      2.95 o 
   1  10   3      159.53      143.79      1.90 o 
   2  10   3      225.43      235.20      2.70 o 
   3  10   3     1096.53     1042.31      8.65 o 
   4  10   3      260.21      253.29      3.09 o 
   5  10   3     1036.65     1001.40     10.17 o 
   6  10   3       16.45       14.57      1.53 o 
   7  10   3       32.66       32.47      2.05 o 
   8  10   3       35.48       38.18      2.41 o 
   9  10   3      129.32      132.34      4.51 o 
   0  11   3      859.72      796.43     13.19 o 
   1  11   3      220.71      220.76      2.53 o 
   2  11   3      119.89      112.63      1.88 o 
   3  11   3      206.14      199.02      2.46 o 
   4  11   3      680.30      670.54      6.63 o 
   5  11   3      210.16      209.47      3.85 o 
   6  11   3       96.83      100.50      2.86 o 
   7  11   3      141.02      136.26      3.47 o 
   8  11   3        2.81        1.52      1.57 o 
   1  12   3      195.06      200.75      3.20 o 
   2  12   3      506.70      483.99      4.50 o 
   3  12   3      956.27      943.55      8.02 o 
   4  12   3       17.49       16.25      1.51 o 
   5  12   3      295.97      302.27      4.80 o 
   6  12   3      225.46      213.40      4.12 o 
   7  12   3       12.07       14.74      1.83 o 
   8  12   3      254.05      238.11      4.88 o 
   0  13   3      768.56      737.50     10.34 o 
   1  13   3     1196.47     1196.51     15.64 o 
   2  13   3      735.25      697.88      5.55 o 
   3  13   3      936.84      912.67      8.30 o 
   4  13   3      197.09      193.90      3.23 o 
   5  13   3        1.39        0.29      1.24 o 
   6  13   3       45.97       42.09      2.21 o 
   7  13   3      426.68      416.82      6.42 o 
   8  13   3       20.05       25.13      2.32 o 
   1  14   3      540.24      530.94      7.02 o 
   2  14   3      155.59      153.93      2.25 o 
   3  14   3      585.24      571.40      5.53 o 
   4  14   3        4.44        4.78      1.98 o 
   5  14   3      510.11      502.80      5.97 o 
   6  14   3      129.39      137.36      3.51 o 
   7  14   3      279.43      285.25      5.35 o 
   8  14   3        6.35        7.39      2.51 o 
   0  15   3     1109.43     1063.93     20.92 o 
   1  15   3      200.85      180.58      3.79 o 
   2  15   3      818.58      801.80      6.92 o 
   3  15   3      285.83      280.46      3.64 o 
   4  15   3      136.69      130.62      2.80 o 
   5  15   3        6.64        6.76      1.33 o 
   6  15   3      201.91      206.98      4.41 o 
   7  15   3       49.01       53.35      2.73 o 
   1  16   3      351.25      340.08      4.78 o 
   2  16   3       84.57       83.86      2.03 o 
   3  16   3      240.19      240.73      3.44 o 
   4  16   3      212.13      208.07      3.29 o 
   5  16   3      125.56      133.12      3.06 o 
   6  16   3      139.74      135.21      3.72 o 
   7  16   3       52.33       53.46      2.82 o 
   0  17   3       90.87       96.53      5.30 o 
   1  17   3      149.03      136.90      4.56 o 
   2  17   3      205.20      209.80      3.14 o 
   3  17   3       21.65       20.03      1.43 o 
   4  17   3       61.75       65.39      2.08 o 
   5  17   3       98.99       96.79      2.76 o 
   6  17   3       43.86       48.84      2.77 o 
   1  18   3       28.22       29.54      2.65 o 
   2  18   3       66.02       64.95      2.08 o 
   3  18   3       98.66      100.41      2.39 o 
   4  18   3       16.92       19.06      1.56 o 
   5  18   3       36.36       45.87      2.28 o 
   6  18   3       90.41      100.55      3.47 o 
   0  19   3      173.68      165.33      7.38 o 
   1  19   3       80.24       75.90      3.80 o 
   2  19   3      360.93      346.61      7.03 o 
   3  19   3      277.52      284.14      4.44 o 
   4  19   3       36.64       37.14      1.90 o 
   5  19   3       54.81       48.59      2.40 o 
   1  20   3      136.67      157.42      5.26 o 
   2  20   3       99.05      100.57      3.00 o 
   3  20   3      271.57      269.71      5.31 o 
   4  20   3       49.71       51.00      2.13 o 
   5  20   3      148.66      161.14      3.74 o 
   0  21   3      339.86      338.13     11.27 o 
   1  21   3       16.25       19.39      2.88 o 
   2  21   3      297.33      295.60      5.24 o 
   3  21   3        4.71        3.61      1.55 o 
   4  21   3       61.11       62.22      2.59 o 
   1  22   3       89.38       96.49      4.16 o 
   2  22   3       18.30       19.83      2.12 o 
   3  22   3       34.63       39.98      2.59 o 
   0  23   3       72.41       79.34      6.37 o 
   1  23   3       48.36       59.37      2.86 o 
   0   0   4     3876.32     3604.70     38.99 o 
   2   0   4      246.41      223.01      3.15 o 
   4   0   4     1992.39     2100.58     48.62 o 
   6   0   4     1573.96     1573.39     16.53 o 
   8   0   4     1141.15     1105.65     13.24 o 
   1   1   4      446.42      472.46      3.35 o 
   2   1   4      231.61      244.92      2.57 o 
   3   1   4      363.33      337.69      4.02 o 
   4   1   4      561.87      559.68      6.03 o 
   5   1   4     2452.63     2350.81     18.34 o 
   6   1   4      968.16      964.54      7.93 o 
   7   1   4      599.52      574.56      5.67 o 
   8   1   4       57.18       57.91      2.27 o 
   9   1   4      139.95      146.27      3.73 o 
   0   2   4     2628.39     2595.38     20.17 o 
   1   2   4      441.57      492.68      3.48 o 
   2   2   4      111.78      116.59      1.66 o 
   3   2   4      237.80      224.95      4.50 o 
   4   2   4      964.81     1026.55     12.97 o 
   5   2   4      115.38      118.56      2.50 o 
   6   2   4      142.66      133.21      2.37 o 
   7   2   4       40.96       40.43      1.70 o 
   8   2   4      186.91      188.03      3.54 o 
   9   2   4       87.28       90.53      3.11 o 
   1   3   4      246.34      269.14      2.23 o 
   2   3   4     5243.41     5350.05     33.19 o 
   3   3   4     1366.32     1587.37     11.85 o 
   4   3   4      873.10      894.14      8.53 o 
   5   3   4      179.89      204.39      3.05 o 
   6   3   4       43.98       39.53      1.53 o 
   7   3   4       28.28       32.69      1.75 o 
   8   3   4      373.97      375.99      5.76 o 
   9   3   4      103.21      105.97      3.35 o 
   0   4   4      797.02      689.08      7.44 o 
   1   4   4      134.23      125.99      1.40 o 
   2   4   4      448.79      428.97      3.42 o 
   3   4   4      945.76      965.27      6.98 o 
   4   4   4      279.56      283.40      3.35 o 
   5   4   4       81.73       87.91      1.83 o 
   6   4   4      186.47      184.14      3.09 o 
   7   4   4      657.74      646.58      6.83 o 
   8   4   4       54.87       48.83      2.47 o 
   9   4   4       38.01       46.91      2.62 o 
   1   5   4      541.75      624.00      6.48 o 
   2   5   4      564.07      528.78      3.51 o 
   3   5   4      373.58      359.10      3.24 o 
   4   5   4       73.14       71.89      1.44 o 
   5   5   4     1837.86     1780.66     14.02 o 
   6   5   4      272.36      275.61      3.86 o 
   7   5   4      894.58      892.80     12.72 o 
   8   5   4       74.40       71.29      2.79 o 
   9   5   4      246.09      253.11      5.00 o 
   0   6   4     9404.81     9472.17     81.84 o 
   1   6   4     2874.94     3258.21     23.05 o 
   2   6   4     1230.51     1226.24      8.60 o 
   3   6   4        7.56        9.74      0.67 o 
   4   6   4      121.31      126.95      1.89 o 
   5   6   4       23.89       27.81      2.69 o 
   6   6   4      373.07      371.09      4.63 o 
   7   6   4       80.85       82.55      2.71 o 
   8   6   4      550.63      547.69      7.35 o 
   9   6   4       87.94       92.16      3.32 o 
   1   7   4     1144.49     1269.49      8.17 o 
   2   7   4       87.27       89.15      1.42 o 
   3   7   4     1638.55     1538.46     14.44 o 
   4   7   4      438.96      426.73      4.49 o 
   5   7   4      884.16      824.80      7.75 o 
   6   7   4      222.56      217.52      3.95 o 
   7   7   4      583.00      578.09      7.36 o 
   8   7   4       29.83       33.00      3.37 o 
   9   7   4       57.29       62.13      3.90 o 
   0   8   4     2724.38     2556.84     20.05 o 
   1   8   4      271.94      265.34      2.27 o 
   2   8   4      376.57      398.86      3.55 o 
   3   8   4      348.07      356.40      3.94 o 
   4   8   4      291.93      300.74      3.39 o 
   5   8   4       30.86       33.26      1.56 o 
   6   8   4       81.34       72.41      4.05 o 
   7   8   4      103.19       92.68      2.84 o 
   8   8   4       73.41       73.53      3.38 o 
   9   8   4        0.90       -1.00      1.87 o 
   1   9   4      120.80      117.63      1.71 o 
   2   9   4      661.68      666.82      7.54 o 
   3   9   4       26.12       35.61      1.40 o 
   4   9   4      617.12      614.87      5.95 o 
   5   9   4      182.07      184.71      3.55 o 
   6   9   4       35.06       30.40      1.91 o 
   7   9   4       48.03       46.81      2.38 o 
   8   9   4      229.43      222.17      4.61 o 
   9   9   4       10.38       13.85      2.15 o 
   0  10   4       72.23       70.41      2.15 o 
   1  10   4      541.75      564.73      4.72 o 
   2  10   4      118.05      112.25      2.03 o 
   3  10   4     2226.66     2190.38     16.36 o 
   4  10   4     1005.61      988.87      7.93 o 
   5  10   4      119.01      106.85      3.61 o 
   6  10   4      115.96      108.91      2.97 o 
   7  10   4        2.40        2.79      1.38 o 
   8  10   4       34.54       40.28      2.48 o 
   1  11   4      142.56      159.87      2.13 o 
   2  11   4       75.88       73.73      1.63 o 
   3  11   4      843.23      812.88      7.35 o 
   4  11   4       92.72       80.90      2.08 o 
   5  11   4      460.44      470.33      5.82 o 
   6  11   4      346.23      336.00      5.31 o 
   7  11   4      465.94      440.83      6.56 o 
   8  11   4       12.71       13.38      1.92 o 
   0  12   4     1697.64     1670.85     14.15 o 
   1  12   4       77.16       74.64      1.76 o 
   2  12   4     1420.32     1383.27     10.15 o 
   3  12   4      319.67      310.31      3.90 o 
   4  12   4      666.01      646.36      7.49 o 
   5  12   4       25.77       28.04      1.64 o 
   6  12   4       37.17       34.53      2.17 o 
   7  12   4       65.64       63.49      2.76 o 
   8  12   4       69.58       76.00      3.12 o 
   1  13   4       38.72       35.49      2.41 o 
   2  13   4       98.33      100.59      2.00 o 
   3  13   4     1452.00     1442.30     13.17 o 
   4  13   4      414.97      399.74      4.95 o 
   5  13   4      887.45      904.87     11.54 o 
   6  13   4       38.32       35.47      2.25 o 
   7  13   4       92.22       90.88      3.14 o 
   8  13   4        4.04        9.56      1.99 o 
   0  14   4      422.34      409.79     10.90 o 
   1  14   4       61.73       57.33      1.74 o 
   2  14   4      505.38      508.29      4.95 o 
   3  14   4       47.44       46.40      1.76 o 
   4  14   4        7.14        7.77      1.26 o 
   5  14   4        3.99        3.68      1.30 o 
   6  14   4       18.62       19.87      1.96 o 
   7  14   4       13.25       10.36      2.15 o 
   1  15   4      211.86      194.60      3.12 o 
   2  15   4       63.52       64.95      1.75 o 
   3  15   4       48.09       46.41      1.66 o 
   4  15   4        6.05        6.48      1.24 o 
   5  15   4       40.04       42.20      2.31 o 
   6  15   4       60.61       63.48      2.79 o 
   7  15   4       47.28       49.36      3.18 o 
   0  16   4       76.25       80.77      4.80 o 
   1  16   4     1478.14     1400.19     15.05 o 
   2  16   4       58.00       55.51      1.79 o 
   3  16   4      164.46      163.88      2.87 o 
   4  16   4      108.31      108.44      2.74 o 
   5  16   4        6.26        8.23      1.49 o 
   6  16   4      122.99      133.47      3.73 o 
   7  16   4       88.36       92.28      5.70 o 
   1  17   4      282.95      266.00      4.44 o 
   2  17   4        2.75        2.88      1.04 o 
   3  17   4      320.70      328.98      4.23 o 
   4  17   4       77.49       75.88      2.44 o 
   5  17   4      250.02      260.58      4.42 o 
   6  17   4       21.69       15.35      2.18 o 
   0  18   4      633.87      632.17     15.66 o 
   1  18   4       18.80       21.11      1.76 o 
   2  18   4      629.13      607.16      6.74 o 
   3  18   4       21.90       20.69      1.61 o 
   4  18   4       99.43       97.39      2.75 o 
   5  18   4       22.77       24.94      2.51 o 
   6  18   4       10.30        9.43      2.01 o 
   1  19   4      114.77      113.44      3.09 o 
   2  19   4       15.58       16.32      1.83 o 
   3  19   4      241.14      255.37      3.86 o 
   4  19   4       39.45       44.73      2.21 o 
   5  19   4      365.66      404.69      5.84 o 
   0  20   4        9.59        9.90      3.53 o 
   1  20   4        1.11        2.77      1.46 o 
   2  20   4       32.32       40.89      2.36 o 
   3  20   4       10.62       12.79      2.09 o 
   4  20   4       80.98       82.21      2.76 o 
   1  21   4       41.75       54.18      3.70 o 
   2  21   4       29.33       23.06      2.55 o 
   3  21   4        9.69       10.33      1.97 o 
   0  22   4      168.15      154.42      4.34 o 
   1  22   4       35.06       41.60      2.56 o 
   2  22   4       95.58       96.45      3.26 o 
   2   0   5      584.17      635.30     11.55 o 
   4   0   5      911.93      954.70     13.05 o 
   6   0   5     1311.63     1270.34     15.20 o 
   8   0   5      328.97      318.27      7.18 o 
   0   1   5      760.34      706.73      6.41 o 
   1   1   5      899.25      937.86      5.76 o 
   2   1   5       75.83       95.38      1.61 o 
   3   1   5     1880.23     1888.71     13.93 o 
   4   1   5      166.21      167.84      4.61 o 
   5   1   5      207.85      196.51      2.76 o 
   6   1   5     1539.98     1535.42     11.62 o 
   7   1   5      374.21      362.19      4.37 o 
   8   1   5      216.23      208.04      4.94 o 
   9   1   5        1.95        3.22      2.21 o 
   1   2   5     3180.51     3372.57     18.47 o 
   2   2   5      448.15      466.20      5.23 o 
   3   2   5      667.07      613.51      5.43 o 
   4   2   5      626.45      638.30      9.40 o 
   5   2   5       50.81       47.43      1.54 o 
   6   2   5      585.41      577.03      5.61 o 
   7   2   5      902.55      883.91      8.62 o 
   8   2   5       59.58       60.79      2.38 o 
   9   2   5      328.07      344.14      5.87 o 
   0   3   5     1155.18     1433.31     12.13 o 
   1   3   5      292.21      351.82      2.85 o 
   2   3   5      929.04      948.66      7.50 o 
   3   3   5      205.74      204.90      2.85 o 
   4   3   5      595.80      565.26      6.28 o 
   5   3   5       34.39       36.71      1.42 o 
   6   3   5     1032.02     1014.66      8.40 o 
   7   3   5       74.71       75.98      2.37 o 
   8   3   5      787.55      782.30      9.29 o 
   9   3   5       68.28       74.15      4.65 o 
   1   4   5     2442.16     2495.57     14.91 o 
   2   4   5     1082.76     1095.38      7.13 o 
   3   4   5      796.58      807.23      6.16 o 
   4   4   5      104.90      104.21      2.43 o 
   5   4   5      843.10      834.91      8.69 o 
   6   4   5      500.75      514.32      7.48 o 
   7   4   5       50.49       51.80      2.06 o 
   8   4   5        7.95        6.65      1.84 o 
   9   4   5      279.85      326.62      5.79 o 
   0   5   5      257.62      285.19      3.68 o 
   1   5   5      340.05      387.00      3.81 o 
   2   5   5      614.11      652.86      4.66 o 
   3   5   5      315.03      312.81      3.09 o 
   4   5   5       84.68       78.92      2.20 o 
   5   5   5       75.69       75.65      2.07 o 
   6   5   5     1190.38     1115.83     11.17 o 
   7   5   5      123.92      125.66      2.89 o 
   8   5   5       38.88       35.61      2.40 o 
   9   5   5       72.96       77.81      3.70 o 
   1   6   5     1153.58     1242.93      8.38 o 
   2   6   5      462.59      460.63      3.61 o 
   3   6   5       44.71       49.17      1.47 o 
   4   6   5      618.98      626.70      5.95 o 
   5   6   5       90.34       90.45      2.22 o 
   6   6   5       70.53       71.93      2.20 o 
   7   6   5      203.09      190.93      4.03 o 
   8   6   5      162.85      162.78      3.96 o 
   9   6   5        7.67       12.50      2.08 o 
   0   7   5      560.37      604.21      6.83 o 
   1   7   5      279.50      311.35      2.79 o 
   2   7   5      476.45      494.85      3.87 o 
   3   7   5      508.56      474.01      4.80 o 
   4   7   5      942.84      943.77      8.18 o 
   5   7   5       95.43       88.76      2.21 o 
   6   7   5      201.18      216.41      3.54 o 
   7   7   5       60.41       59.70      2.50 o 
   8   7   5       56.71       59.97      2.77 o 
   9   7   5       90.01       89.79      3.40 o 
   1   8   5     1551.87     1594.78     10.14 o 
   2   8   5      193.43      197.58      1.94 o 
   3   8   5      980.84      971.56      8.28 o 
   4   8   5      316.06      306.79      4.12 o 
   5   8   5      665.43      667.27      6.80 o 
   6   8   5      226.85      220.28      4.13 o 
   7   8   5      418.57      412.76      6.19 o 
   8   8   5       61.94       58.47      2.76 o 
   9   8   5      132.78      141.93      4.03 o 
   0   9   5     2429.82     2523.82     23.46 o 
   1   9   5      109.38      127.43      1.91 o 
   2   9   5     1118.67     1059.16      8.80 o 
   3   9   5      108.22       88.62      1.98 o 
   4   9   5     1823.90     1728.57     13.56 o 
   5   9   5      828.65      784.68      8.51 o 
   6   9   5      543.17      547.10      7.16 o 
   7   9   5      186.04      170.51      3.93 o 
   8   9   5       27.60       36.49      2.48 o 
   1  10   5      445.23      457.90      3.55 o 
   2  10   5      623.02      601.89      6.63 o 
   3  10   5      194.48      178.60      2.81 o 
   4  10   5      318.67      289.29      3.82 o 
   5  10   5      524.87      505.01      6.59 o 
   6  10   5       72.39       66.74      2.56 o 
   7  10   5      125.80      128.10      3.54 o 
   8  10   5        5.64        0.62      1.64 o 
   0  11   5     1105.27     1109.43      9.99 o 
   1  11   5      313.56      304.30      3.02 o 
   2  11   5      234.87      235.18      3.57 o 
   3  11   5      138.61      141.69      2.56 o 
   4  11   5       98.51      102.80      2.29 o 
   5  11   5       95.57       86.13      2.66 o 
   6  11   5      308.48      298.12      5.11 o 
   7  11   5      144.26      137.87      3.65 o 
   8  11   5        0.69        1.09      3.35 o 
   1  12   5      584.81      588.27      5.07 o 
   2  12   5       93.36       90.55      2.09 o 
   3  12   5      155.77      165.54      2.82 o 
   4  12   5      128.65      120.50      2.60 o 
   5  12   5       93.89       82.09      2.70 o 
   6  12   5        2.32        5.17      1.60 o 
   7  12   5       20.28       25.52      2.18 o 
   8  12   5      166.59      176.63      5.10 o 
   0  13   5       18.33       15.14      1.57 o 
   1  13   5      181.35      176.90      2.33 o 
   2  13   5      179.83      176.60      2.92 o 
   3  13   5       76.12       72.46      1.99 o 
   4  13   5       77.32       71.96      2.17 o 
   5  13   5       66.08       61.70      2.16 o 
   6  13   5      105.44       96.24      3.14 o 
   7  13   5       97.42      100.48      3.39 o 
   1  14   5     1716.26     1578.26     10.56 o 
   2  14   5      510.58      525.16      5.67 o 
   3  14   5       91.34       92.96      2.61 o 
   4  14   5       31.95       30.56      1.75 o 
   5  14   5       98.31      106.93      3.27 o 
   6  14   5       43.85       50.95      2.61 o 
   7  14   5       65.46       69.03      2.97 o 
   0  15   5      491.97      529.19      7.23 o 
   1  15   5       99.89       88.50      1.86 o 
   2  15   5       28.98       30.59      1.62 o 
   3  15   5      222.80      223.65      3.67 o 
   4  15   5      552.13      549.99      6.40 o 
   5  15   5       72.10       73.00      2.40 o 
   6  15   5      188.07      200.94      4.49 o 
   7  15   5       52.39       63.30      2.96 o 
   1  16   5      287.35      284.34      3.59 o 
   2  16   5      144.41      142.38      2.60 o 
   3  16   5      631.65      609.23      6.76 o 
   4  16   5       54.65       52.00      2.12 o 
   5  16   5      146.72      152.35      3.34 o 
   6  16   5      110.30      116.94      3.65 o 
   0  17   5      102.65      107.60      3.76 o 
   1  17   5      124.13      116.69      2.99 o 
   2  17   5       62.56       62.87      2.20 o 
   3  17   5      204.08      189.05      3.54 o 
   4  17   5      304.33      304.89      4.66 o 
   5  17   5        8.39        5.62      1.62 o 
   6  17   5       12.36       15.82      2.17 o 
   1  18   5      132.87      141.66      3.39 o 
   2  18   5       55.73       49.37      2.06 o 
   3  18   5       19.57       27.11      2.38 o 
   4  18   5       19.60       20.92      1.75 o 
   5  18   5       41.64       51.52      2.90 o 
   0  19   5      100.21      103.46      3.41 o 
   1  19   5       72.15       70.07      2.64 o 
   2  19   5       89.47       88.63      2.92 o 
   3  19   5      113.61      127.65      3.58 o 
   4  19   5      127.40      118.61      3.16 o 
   1  20   5      446.73      454.41      6.81 o 
   2  20   5       59.51       62.50      2.71 o 
   3  20   5      154.25      152.96      4.53 o 
   4  20   5       61.55       67.57      2.66 o 
   0  21   5      198.02      204.10      4.95 o 
   1  21   5       70.24       67.60      2.97 o 
   2  21   5       59.56       61.00      3.16 o 
   3  21   5       24.96       29.20      2.79 o 
   1  22   5      132.35      136.90      4.25 o 
   0   0   6     4615.39     4947.55     66.52 o 
   2   0   6      185.57      171.26      2.43 o 
   4   0   6      545.52      481.96      8.23 o 
   6   0   6      405.33      392.67      6.34 o 
   8   0   6      789.75      778.00     30.22 o 
   1   1   6     2417.63     2338.94     13.23 o 
   2   1   6       18.36       21.22      0.87 o 
   3   1   6      579.23      619.09      5.84 o 
   4   1   6      273.27      274.06      4.12 o 
   5   1   6       52.92       54.67      2.37 o 
   6   1   6      393.19      370.35      4.33 o 
   7   1   6      470.09      446.74      5.06 o 
   8   1   6       48.85       41.44      2.40 o 
   9   1   6      355.81      392.41      6.43 o 
   0   2   6      261.30      259.19      3.45 o 
   1   2   6       66.46       58.54      1.14 o 
   2   2   6      202.14      202.03      2.86 o 
   3   2   6     1139.93     1163.58      9.49 o 
   4   2   6       83.98       77.09      2.31 o 
   5   2   6      120.58      110.59      2.79 o 
   6   2   6      609.01      594.67      5.88 o 
   7   2   6      190.79      175.18      3.43 o 
   8   2   6      395.23      388.59      6.71 o 
   9   2   6       52.37       62.00      3.49 o 
   1   3   6      822.58      881.15      7.24 o 
   2   3   6      401.56      367.47      3.46 o 
   3   3   6       25.32       27.07      1.30 o 
   4   3   6      545.34      514.59      5.25 o 
   5   3   6      371.90      358.34      5.06 o 
   6   3   6      469.90      446.69      5.44 o 
   7   3   6       94.87       86.67      2.62 o 
   8   3   6      324.34      301.60      4.72 o 
   9   3   6        1.47       -0.05      1.86 o 
   0   4   6      201.92      218.95      3.29 o 
   1   4   6     2076.34     2220.81     12.70 o 
   2   4   6      410.69      419.08      3.82 o 
   3   4   6     1146.03     1139.94      9.34 o 
   4   4   6      406.00      384.78      5.07 o 
   5   4   6      162.53      157.34      3.27 o 
   6   4   6     1023.38     1001.07      9.40 o 
   7   4   6       21.23       25.66      1.83 o 
   8   4   6      107.40      104.03      3.34 o 
   9   4   6       34.85       38.21      4.00 o 
   1   5   6     2396.45     2363.38     14.37 o 
   2   5   6       26.66       22.06      1.71 o 
   3   5   6      947.75      953.98      8.71 o 
   4   5   6      314.11      306.58      4.43 o 
   5   5   6       24.60       27.81      1.76 o 
   6   5   6       94.51       89.72      2.52 o 
   7   5   6       80.16       81.53      3.04 o 
   8   5   6       98.08      103.24      4.45 o 
   9   5   6      182.48      176.60      4.40 o 
   0   6   6      283.03      282.90      4.05 o 
   1   6   6      382.51      371.19      3.24 o 
   2   6   6      806.65      848.75      6.58 o 
   3   6   6      300.39      296.31      4.17 o 
   4   6   6     2036.27     2008.82     19.80 o 
   5   6   6      454.47      443.68      5.83 o 
   6   6   6      660.45      667.44      9.12 o 
   7   6   6        2.19        3.76      1.97 o 
   8   6   6      108.75      106.88      3.44 o 
   1   7   6      812.90      799.11      5.75 o 
   2   7   6      295.34      302.49      3.40 o 
   3   7   6      436.14      413.59      4.53 o 
   4   7   6      334.11      332.80      4.75 o 
   5   7   6      179.36      160.03      3.36 o 
   6   7   6      391.11      352.93      4.81 o 
   7   7   6       17.52       18.96      1.95 o 
   8   7   6       22.27       21.27      2.18 o 
   0   8   6      834.25      861.98      8.22 o 
   1   8   6      649.17      678.00      5.12 o 
   2   8   6      275.83      289.57      3.58 o 
   3   8   6      166.93      156.07      2.60 o 
   4   8   6      421.13      401.61      5.78 o 
   5   8   6       42.68       40.06      2.02 o 
   6   8   6      218.48      217.44      3.69 o 
   7   8   6      106.90      105.72      3.28 o 
   8   8   6       36.18       40.13      2.52 o 
   1   9   6      459.97      487.70      4.08 o 
   2   9   6      295.82      280.37      3.59 o 
   3   9   6      205.82      200.15      3.02 o 
   4   9   6       24.67       25.06      1.64 o 
   5   9   6      129.17      125.56      2.99 o 
   6   9   6       70.27       72.10      2.67 o 
   7   9   6       56.32       53.98      2.59 o 
   8   9   6       49.69       53.51      2.85 o 
   0  10   6      222.20      216.30      3.77 o 
   1  10   6      399.24      400.63      4.00 o 
   2  10   6     1018.30      942.61      8.29 o 
   3  10   6       38.56       38.32      1.96 o 
   4  10   6      150.77      158.91      3.27 o 
   5  10   6       11.15       11.29      1.37 o 
   6  10   6      376.46      365.32      5.80 o 
   7  10   6      149.22      144.96      3.81 o 
   8  10   6      127.48      129.37      4.56 o 
   1  11   6     1548.36     1547.69     12.34 o 
   2  11   6     1381.80     1324.78     10.98 o 
   3  11   6      382.66      361.98      4.43 o 
   4  11   6        6.69        8.30      1.17 o 
   5  11   6      157.16      151.51      3.55 o 
   6  11   6       84.09       77.99      3.74 o 
   7  11   6       91.26       92.11      3.17 o 
   8  11   6       13.10        4.45      2.59 o 
   0  12   6      208.12      200.96      3.81 o 
   1  12   6      373.08      356.90      4.31 o 
   2  12   6        8.29        4.72      1.07 o 
   3  12   6       15.93       17.37      1.31 o 
   4  12   6      782.52      758.30      7.49 o 
   5  12   6       68.07       67.12      2.60 o 
   6  12   6      548.02      534.95      8.47 o 
   7  12   6       70.58       65.73      2.94 o 
   1  13   6      263.66      269.16      3.73 o 
   2  13   6       48.45       43.71      1.71 o 
   3  13   6      128.00      122.82      3.09 o 
   4  13   6       65.63       58.90      2.33 o 
   5  13   6       47.73       50.60      2.37 o 
   6  13   6      122.97      129.96      3.65 o 
   7  13   6        5.85       10.39      2.01 o 
   0  14   6       37.71       37.31      2.01 o 
   1  14   6       18.46       21.60      1.41 o 
   2  14   6       86.33       84.37      2.22 o 
   3  14   6      136.24      124.93      2.68 o 
   4  14   6      181.64      188.32      3.48 o 
   5  14   6      145.51      138.02      3.60 o 
   6  14   6      181.86      175.73      4.23 o 
   7  14   6       65.54       61.45      2.99 o 
   1  15   6      431.36      411.31      5.65 o 
   2  15   6      125.40      127.00      2.70 o 
   3  15   6      134.56      129.97      3.21 o 
   4  15   6       93.96       79.10      2.42 o 
   5  15   6        5.87        4.66      1.72 o 
   6  15   6        1.03       -1.32      2.22 o 
   0  16   6      125.20      141.30      3.56 o 
   1  16   6       43.30       42.99      2.15 o 
   2  16   6       89.17       84.70      2.37 o 
   3  16   6      189.58      193.89      3.98 o 
   4  16   6        2.67        3.46      1.36 o 
   5  16   6      119.94      121.44      3.63 o 
   6  16   6       11.10       10.63      1.90 o 
   1  17   6      612.87      623.27      7.68 o 
   2  17   6      154.39      155.60      4.22 o 
   3  17   6       89.08       86.25      2.79 o 
   4  17   6       14.44       15.06      2.10 o 
   5  17   6      293.12      299.36      5.61 o 
   0  18   6       81.48       74.78      5.44 o 
   1  18   6        7.53        5.95      1.54 o 
   2  18   6      140.85      138.12      4.12 o 
   3  18   6       14.50       17.28      1.88 o 
   4  18   6      237.75      245.87      4.67 o 
   5  18   6       20.81       24.58      2.39 o 
   1  19   6      205.85      205.32      4.18 o 
   2  19   6        6.83        9.95      1.69 o 
   3  19   6      209.76      223.59      4.64 o 
   4  19   6       46.10       56.93      2.47 o 
   0  20   6        4.76       -0.73      3.20 o 
   1  20   6       82.11       92.51      3.11 o 
   2  20   6        3.86        2.21      2.07 o 
   3  20   6       70.98       76.89      3.09 o 
   1  21   6        3.16       11.61      2.23 o 
   2   0   7     1389.16     1313.06     13.56 o 
   4   0   7       40.14       47.22      4.57 o 
   6   0   7      205.58      188.35      4.36 o 
   8   0   7      649.87      608.87     11.52 o 
   0   1   7       93.50       75.49      1.85 o 
   1   1   7     1013.47     1053.37      7.21 o 
   2   1   7      360.84      381.96      3.89 o 
   3   1   7     1173.30     1148.32      9.61 o 
   4   1   7       85.38       82.48      2.37 o 
   5   1   7       98.91       88.90      2.68 o 
   6   1   7        5.19        6.94      1.14 o 
   7   1   7       86.56       86.03      2.61 o 
   8   1   7       52.40       45.94      3.59 o 
   1   2   7      104.68       89.50      2.05 o 
   2   2   7      144.75      137.72      2.16 o 
   3   2   7      473.32      448.64      4.82 o 
   4   2   7      283.64      258.89      3.62 o 
   5   2   7      951.45      915.94     11.18 o 
   6   2   7       81.31       75.53      2.09 o 
   7   2   7       72.44       79.98      2.54 o 
   8   2   7       19.51       18.65      2.88 o 
   0   3   7     4676.53     4710.81     36.43 o 
   1   3   7      136.88      137.78      1.72 o 
   2   3   7      733.26      704.46      5.90 o 
   3   3   7      400.30      395.16      5.77 o 
   4   3   7     1172.65     1142.07     12.86 o 
   5   3   7       61.85       58.63      2.30 o 
   6   3   7      143.88      135.44      2.96 o 
   7   3   7      180.31      170.98      3.72 o 
   8   3   7      638.75      628.21      7.44 o 
   1   4   7     1107.82     1109.48      7.64 o 
   2   4   7       93.18       90.93      1.71 o 
   3   4   7     1115.92     1074.76      9.13 o 
   4   4   7      274.23      246.87      4.12 o 
   5   4   7      654.18      626.61      7.45 o 
   6   4   7       47.11       42.27      1.97 o 
   7   4   7      323.26      330.68      4.90 o 
   8   4   7       84.28       82.06      2.82 o 
   0   5   7      525.05      503.03      5.51 o 
   1   5   7      115.88      109.97      1.76 o 
   2   5   7       75.19       82.28      1.70 o 
   3   5   7      238.99      249.53      3.95 o 
   4   5   7      196.85      191.05      3.71 o 
   5   5   7       83.84       80.73      2.62 o 
   6   5   7       17.31       13.67      1.50 o 
   7   5   7        8.40        5.04      1.42 o 
   8   5   7       81.42       78.22      3.11 o 
   1   6   7      154.96      157.89      2.12 o 
   2   6   7      953.38      941.04      7.35 o 
   3   6   7      178.98      172.91      3.27 o 
   4   6   7      204.11      190.19      3.59 o 
   5   6   7      207.94      204.24      4.86 o 
   6   6   7       58.50       56.06      2.18 o 
   7   6   7       48.74       47.10      2.16 o 
   8   6   7       60.12       64.05      2.95 o 
   0   7   7     1398.81     1471.51     13.07 o 
   1   7   7      249.09      249.75      2.95 o 
   2   7   7      619.32      600.48      5.86 o 
   3   7   7      660.45      649.38      7.29 o 
   4   7   7      332.82      324.44      5.10 o 
   5   7   7       54.42       49.26      2.24 o 
   6   7   7      161.72      154.27      3.22 o 
   7   7   7      135.18      129.88      3.81 o 
   8   7   7       61.51       57.70      2.92 o 
   1   8   7      198.20      187.81      2.56 o 
   2   8   7      584.46      561.69      5.66 o 
   3   8   7      275.60      257.84      4.12 o 
   4   8   7       33.55       34.59      1.96 o 
   5   8   7      447.17      461.97      6.26 o 
   6   8   7      145.01      136.44      3.09 o 
   7   8   7      350.58      329.70      5.71 o 
   8   8   7       19.23       23.63      2.41 o 
   0   9   7     4424.52     4245.58     33.48 o 
   1   9   7      306.05      303.18      3.42 o 
   2   9   7      852.27      825.72      7.59 o 
   3   9   7       81.58       82.54      2.44 o 
   4   9   7      145.62      137.82      3.18 o 
   5   9   7        3.75        6.15      1.50 o 
   6   9   7      260.66      244.77      4.75 o 
   7   9   7       12.35       16.80      2.04 o 
   8   9   7      193.12      213.07      7.93 o 
   1  10   7     1063.60     1041.53      9.04 o 
   2  10   7       85.44       86.37      2.15 o 
   3  10   7      326.53      316.98      5.42 o 
   4  10   7        5.16        6.87      1.39 o 
   5  10   7      598.95      584.25      7.37 o 
   6  10   7       27.38       30.83      2.26 o 
   7  10   7      353.47      332.99      5.90 o 
   0  11   7      629.02      603.83      6.72 o 
   1  11   7      481.11      487.49      5.32 o 
   2  11   7      173.02      188.92      3.09 o 
   3  11   7       67.96       66.46      2.75 o 
   4  11   7       54.22       57.08      2.35 o 
   5  11   7       29.83       34.83      2.12 o 
   6  11   7       21.83       29.58      2.29 o 
   7  11   7        1.35        3.10      1.84 o 
   1  12   7      299.48      286.02      3.99 o 
   2  12   7       55.54       50.14      1.86 o 
   3  12   7      107.99      100.36      2.64 o 
   4  12   7      117.47      107.86      2.95 o 
   5  12   7       38.45       36.90      2.25 o 
   6  12   7       22.61       28.42      2.74 o 
   7  12   7       14.45       12.39      2.08 o 
   0  13   7      103.15       95.22      5.32 o 
   1  13   7      661.81      640.55      6.58 o 
   2  13   7      216.12      206.82      3.38 o 
   3  13   7      450.49      421.93      5.19 o 
   4  13   7      121.68      121.04      3.21 o 
   5  13   7       64.22       58.13      2.57 o 
   6  13   7      134.01      136.30      3.88 o 
   1  14   7       18.43       12.96      1.48 o 
   2  14   7       45.41       43.51      1.86 o 
   3  14   7      278.36      267.90      4.05 o 
   4  14   7      185.32      196.44      6.29 o 
   5  14   7      361.93      390.05      6.26 o 
   6  14   7       24.24       22.48      2.25 o 
   0  15   7      182.60      187.74      7.38 o 
   1  15   7       40.38       43.18      2.10 o 
   2  15   7      439.60      429.96      5.32 o 
   3  15   7      214.73      200.35      3.54 o 
   4  15   7       96.42       91.39      3.49 o 
   5  15   7       45.37       54.09      2.77 o 
   6  15   7       55.15       57.25      3.00 o 
   1  16   7      172.30      191.70      3.90 o 
   2  16   7       19.47       17.60      3.16 o 
   3  16   7      329.49      335.19      6.36 o 
   4  16   7        3.26        2.53      1.72 o 
   5  16   7      496.82      503.28      7.49 o 
   0  17   7       18.31       23.50      3.89 o 
   1  17   7       39.60       42.54      2.31 o 
   2  17   7       33.66       34.96      2.16 o 
   3  17   7       21.44       22.68      2.00 o 
   4  17   7        2.59        3.00      1.73 o 
   1  18   7       24.03       33.19      4.34 o 
   2  18   7       56.68       47.46      2.94 o 
   3  18   7      165.55      162.77      5.11 o 
   4  18   7       79.90       82.18      3.15 o 
   0  19   7      119.96      110.94      6.83 o 
   1  19   7      199.67      229.66      5.92 o 
   2  19   7       98.60      100.64      3.76 o 
   3  19   7       16.81       20.21      2.79 o 
   1  20   7      132.58      140.82      5.53 o 
   0   0   8     1609.15     1520.68     32.85 o 
   2   0   8      842.42      820.35     10.25 o 
   4   0   8      120.25      112.36      3.12 o 
   6   0   8       82.72       73.59      3.77 o 
   8   0   8      172.45      179.10     10.11 o 
   1   1   8      541.26      565.63      5.08 o 
   2   1   8      357.88      354.79      3.84 o 
   3   1   8      472.68      444.61      4.54 o 
   4   1   8       42.03       41.13      1.57 o 
   5   1   8      473.79      459.38      6.27 o 
   6   1   8       37.29       40.75      2.32 o 
   7   1   8      195.05      185.91      4.61 o 
   8   1   8       28.06       34.46      2.60 o 
   0   2   8      412.86      376.08      5.71 o 
   1   2   8      334.90      324.23      3.19 o 
   2   2   8      557.31      566.58      5.22 o 
   3   2   8      517.98      502.74      4.95 o 
   4   2   8       49.41       49.09      2.21 o 
   5   2   8      311.38      300.98      5.98 o 
   6   2   8       72.57       73.82      2.75 o 
   7   2   8       43.57       43.12      2.52 o 
   8   2   8      168.05      175.49      3.83 o 
   1   3   8      362.56      364.32      3.48 o 
   2   3   8       66.06       72.84      1.76 o 
   3   3   8       27.64       31.03      1.75 o 
   4   3   8     1192.32     1175.50     11.66 o 
   5   3   8        8.44        7.89      1.55 o 
   6   3   8      124.98      113.23      3.24 o 
   7   3   8       32.54       37.18      2.14 o 
   8   3   8       84.34       89.33      3.53 o 
   0   4   8     1473.29     1437.28     12.68 o 
   1   4   8       60.75       56.10      1.44 o 
   2   4   8      321.65      305.55      3.56 o 
   3   4   8     1484.39     1474.51     13.67 o 
   4   4   8      654.54      599.65      7.24 o 
   5   4   8      164.33      162.22      3.61 o 
   6   4   8        0.32       -1.50      1.41 o 
   7   4   8       94.37       95.67      2.89 o 
   8   4   8        3.46        4.70      1.85 o 
   1   5   8      733.19      740.29      5.77 o 
   2   5   8      968.96      954.46      7.73 o 
   3   5   8      678.99      641.46      7.36 o 
   4   5   8       94.91       92.55      2.75 o 
   5   5   8      515.30      529.07      6.92 o 
   6   5   8       18.71       21.49      1.99 o 
   7   5   8      405.52      391.69      6.35 o 
   8   5   8       52.54       46.11      2.91 o 
   0   6   8     1535.81     1504.48     15.52 o 
   1   6   8       26.10       27.56      1.17 o 
   2   6   8     1409.96     1383.61     11.34 o 
   3   6   8       60.99       51.74      2.12 o 
   4   6   8      224.12      206.94      3.87 o 
   5   6   8      218.08      209.09      4.13 o 
   6   6   8      198.54      201.50      4.26 o 
   7   6   8       25.35       28.50      2.05 o 
   8   6   8      126.16      131.13      3.92 o 
   1   7   8       54.60       57.90      1.51 o 
   2   7   8      137.88      135.10      2.98 o 
   3   7   8       31.67       31.79      1.97 o 
   4   7   8      116.61      103.93      2.87 o 
   5   7   8      852.28      835.17      9.46 o 
   6   7   8      137.29      136.03      3.56 o 
   7   7   8      114.98      124.24      3.28 o 
   0   8   8       47.50       45.41      2.20 o 
   1   8   8       43.76       42.96      1.42 o 
   2   8   8      250.43      243.10      4.01 o 
   3   8   8      199.81      197.65      3.73 o 
   4   8   8       35.56       35.42      1.99 o 
   5   8   8        6.61        6.09      1.53 o 
   6   8   8       30.75       38.89      2.16 o 
   7   8   8       80.22       67.57      2.97 o 
   1   9   8       64.68       63.13      1.77 o 
   2   9   8      148.66      163.54      2.93 o 
   3   9   8        9.45       12.78      1.51 o 
   4   9   8        9.74       14.54      1.71 o 
   5   9   8       47.29       47.57      3.35 o 
   6   9   8      103.58       97.88      2.83 o 
   7   9   8        8.64        6.56      1.85 o 
   0  10   8      756.96      729.22      9.18 o 
   1  10   8      418.48      402.74      4.41 o 
   2  10   8      496.06      487.73      5.48 o 
   3  10   8       83.47       81.71      2.59 o 
   4  10   8      206.78      201.71      4.04 o 
   5  10   8       43.41       41.51      2.31 o 
   6  10   8       36.76       40.90      2.51 o 
   7  10   8      149.85      147.42      4.11 o 
   1  11   8      427.43      406.02      4.86 o 
   2  11   8      140.14      146.86      2.88 o 
   3  11   8      647.45      667.00      7.91 o 
   4  11   8       69.72       65.76      2.97 o 
   5  11   8      641.51      655.21      8.28 o 
   6  11   8       64.72       70.25      3.40 o 
   0  12   8     1333.62     1357.92     18.60 o 
   1  12   8       40.43       41.04      1.82 o 
   2  12   8      202.74      205.27      3.44 o 
   3  12   8      109.72      107.61      3.02 o 
   4  12   8      158.03      161.20      3.70 o 
   5  12   8        6.01        4.22      1.96 o 
   6  12   8       90.21       88.25      3.32 o 
   1  13   8       49.76       42.20      2.38 o 
   2  13   8      112.82      113.32      2.66 o 
   3  13   8       33.88       35.16      2.14 o 
   4  13   8       60.03       59.04      2.58 o 
   5  13   8      302.68      308.98      6.44 o 
   6  13   8       30.37       37.87      4.15 o 
   0  14   8      170.24      163.00      5.11 o 
   1  14   8      159.45      152.92      4.01 o 
   2  14   8       45.29       48.50      2.10 o 
   3  14   8       90.32       87.73      2.96 o 
   4  14   8       71.28       73.59      3.35 o 
   5  14   8       15.95       14.42      1.98 o 
   1  15   8       73.60       76.96      3.11 o 
   2  15   8       45.23       46.91      2.32 o 
   3  15   8       11.92       19.15      2.84 o 
   4  15   8       87.19       95.34      4.59 o 
   5  15   8      161.09      190.97      4.52 o 
   0  16   8      130.79      134.54      7.81 o 
   1  16   8       77.19       87.61      4.40 o 
   2  16   8       32.62       33.69      2.54 o 
   3  16   8      155.66      149.30      4.36 o 
   4  16   8       97.24       93.01      4.26 o 
   1  17   8      120.47      127.96      4.01 o 
   2  17   8       14.59       17.91      2.21 o 
   3  17   8      253.33      270.90      8.20 o 
   4  17   8       88.77       85.51      3.69 o 
   0  18   8      252.00      266.67      7.06 o 
   1  18   8        3.06        1.29      1.86 o 
   2  18   8       64.84       73.94      3.40 o 
   3  18   8       29.59       31.53      3.91 o 
   1  19   8       87.67       99.88      3.86 o 
   2   0   9        6.09        5.48      1.51 o 
   4   0   9      481.00      474.76      7.11 o 
   6   0   9        8.58        7.11      2.52 o 
   0   1   9      148.57      135.95      3.18 o 
   1   1   9      135.30      133.34      2.36 o 
   2   1   9      159.10      148.76      2.55 o 
   3   1   9      485.63      484.24      7.06 o 
   4   1   9      125.61      121.94      2.77 o 
   5   1   9      290.75      291.49      5.01 o 
   6   1   9       88.68       85.16      2.94 o 
   7   1   9       46.79       53.03      2.43 o 
   1   2   9     1493.81     1463.36     10.87 o 
   2   2   9      368.93      364.64      4.11 o 
   3   2   9       95.93       85.58      2.06 o 
   4   2   9      186.26      185.67      3.36 o 
   5   2   9       38.12       46.39      2.45 o 
   6   2   9        8.29        6.24      1.98 o 
   7   2   9       77.63       80.02      2.77 o 
   0   3   9      195.55      171.65      3.67 o 
   1   3   9      651.22      655.05      5.93 o 
   2   3   9     2029.40     1981.05     14.16 o 
   3   3   9       19.91       19.85      1.61 o 
   4   3   9      610.25      606.13      6.63 o 
   5   3   9       62.32       54.09      2.91 o 
   6   3   9      366.72      377.97      6.03 o 
   7   3   9       18.82       20.10      1.96 o 
   1   4   9      776.20      754.58      6.55 o 
   2   4   9      786.73      760.95      6.73 o 
   3   4   9      276.45      284.83      4.10 o 
   4   4   9       20.88       24.04      1.91 o 
   5   4   9      312.43      291.60      5.04 o 
   6   4   9        2.50        6.63      1.74 o 
   7   4   9      152.96      144.85      3.48 o 
   0   5   9       11.16       14.11      1.69 o 
   1   5   9      142.79      147.23      2.53 o 
   2   5   9       37.30       39.37      1.64 o 
   3   5   9      139.50      134.19      2.87 o 
   4   5   9      164.20      160.37      3.58 o 
   5   5   9       66.31       63.65      2.67 o 
   6   5   9       35.11       39.87      2.45 o 
   7   5   9      112.80      115.87      3.19 o 
   1   6   9       17.99       17.23      1.23 o 
   2   6   9      223.57      222.40      3.53 o 
   3   6   9      299.51      300.04      4.76 o 
   4   6   9       39.58       32.75      2.14 o 
   5   6   9       50.31       49.32      2.47 o 
   6   6   9        9.91       10.90      2.11 o 
   7   6   9       31.97       31.38      2.18 o 
   0   7   9       17.85       21.12      1.78 o 
   1   7   9      111.04      114.75      2.11 o 
   2   7   9       19.33       17.41      1.63 o 
   3   7   9       57.70       56.82      2.33 o 
   4   7   9      311.43      299.13      4.98 o 
   5   7   9       13.76       16.23      1.84 o 
   6   7   9      173.36      180.93      4.23 o 
   7   7   9       50.35       57.62      2.64 o 
   1   8   9      936.07      925.49     11.26 o 
   2   8   9      220.29      202.37      3.41 o 
   3   8   9      528.15      509.92      6.64 o 
   4   8   9      175.68      171.03      4.43 o 
   5   8   9       23.83       28.32      2.16 o 
   6   8   9       71.26       75.39      3.03 o 
   7   8   9        3.46        0.33      1.88 o 
   0   9   9      130.63      127.68      3.42 o 
   1   9   9      268.99      272.27      3.95 o 
   2   9   9      178.33      185.51      3.32 o 
   3   9   9       22.38       20.86      1.84 o 
   4   9   9      586.53      567.35      7.41 o 
   5   9   9        1.93        1.31      1.55 o 
   6   9   9      346.79      348.93      6.83 o 
   1  10   9      529.58      537.79      6.03 o 
   2  10   9      336.50      341.08      5.20 o 
   3  10   9      274.16      262.17      4.61 o 
   4  10   9       23.57       25.53      2.09 o 
   5  10   9      194.58      202.95      4.36 o 
   6  10   9       48.15       50.93      2.83 o 
   0  11   9       98.89       95.95      3.92 o 
   1  11   9       36.69       36.89      1.81 o 
   2  11   9      191.74      179.65      3.74 o 
   3  11   9      134.04      143.06      3.54 o 
   4  11   9      294.76      316.87      5.35 o 
   5  11   9       94.44       94.06      3.18 o 
   6  11   9      102.89      107.95      3.58 o 
   1  12   9       29.70       32.59      2.05 o 
   2  12   9      174.18      193.86      3.96 o 
   3  12   9      196.87      201.61      4.16 o 
   4  12   9       15.28       18.66      1.94 o 
   5  12   9       64.56       73.86      2.93 o 
   0  13   9      670.61      645.19     15.10 o 
   1  13   9      151.27      140.77      3.46 o 
   2  13   9       55.72       63.59      2.58 o 
   3  13   9       57.44       68.51      2.77 o 
   4  13   9      111.69      118.25      3.61 o 
   5  13   9        1.69       -0.27      3.91 o 
   1  14   9      244.35      272.24      4.86 o 
   2  14   9      103.91       93.16      4.29 o 
   3  14   9       72.67       82.78      2.95 o 
   4  14   9        2.57        4.28      2.63 o 
   0  15   9      128.05      126.13      5.11 o 
   1  15   9        9.09       15.46      2.16 o 
   2  15   9       42.66       41.77      4.61 o 
   3  15   9       21.07       26.23      3.55 o 
   4  15   9      206.69      226.92      5.64 o 
   1  16   9      218.46      251.09      4.85 o 
   2  16   9        5.10        5.53      2.49 o 
   3  16   9       16.34       15.54      2.42 o 
   0  17   9        6.73        9.80      2.74 o 
   1  17   9       27.65       28.10      2.25 o 
   2  17   9        1.69        6.00      2.17 o 
   0   0  10       33.67       37.03      4.01 o 
   2   0  10      157.07      153.20      4.32 o 
   4   0  10     1009.83      969.17     14.93 o 
   6   0  10      334.94      354.62      8.51 o 
   1   1  10      732.16      700.40      6.39 o 
   2   1  10      138.94      147.94      2.66 o 
   3   1  10      188.01      184.37      3.02 o 
   4   1  10       19.64       23.27      1.81 o 
   5   1  10       29.85       36.35      2.33 o 
   6   1  10       65.16       69.10      2.99 o 
   7   1  10       79.02       85.64      5.50 o 
   0   2  10      458.62      470.85      8.70 o 
   1   2  10      462.24      464.34      5.40 o 
   2   2  10      227.29      220.47      3.27 o 
   3   2  10       42.47       40.85      1.76 o 
   4   2  10      333.68      330.50      4.72 o 
   5   2  10       11.59       11.46      1.84 o 
   6   2  10        8.68        9.47      1.85 o 
   7   2  10       50.52       48.96      2.51 o 
   1   3  10      162.57      166.85      3.09 o 
   2   3  10      412.23      407.98      4.58 o 
   3   3  10       89.58       87.87      2.43 o 
   4   3  10      134.92      134.78      3.05 o 
   5   3  10        0.98        2.54      1.41 o 
   6   3  10       20.69       22.73      2.33 o 
   7   3  10       20.02       21.24      2.58 o 
   0   4  10      827.46      800.94     12.48 o 
   1   4  10       49.55       51.53      2.39 o 
   2   4  10      346.60      331.89      4.08 o 
   3   4  10       28.05       36.35      1.90 o 
   4   4  10       78.46       75.30      2.45 o 
   5   4  10       38.57       37.81      2.10 o 
   6   4  10       62.01       62.34      2.85 o 
   1   5  10      832.89      824.55      8.02 o 
   2   5  10      396.45      355.64      4.73 o 
   3   5  10      138.29      142.68      3.08 o 
   4   5  10       20.55       17.77      1.65 o 
   5   5  10      254.04      250.77      4.87 o 
   6   5  10        5.37        6.47      1.96 o 
   0   6  10      676.78      664.70      8.81 o 
   1   6  10      146.67      150.85      3.12 o 
   2   6  10       21.03       25.77      1.67 o 
   3   6  10      112.63      106.01      2.71 o 
   4   6  10      351.34      346.68      4.97 o 
   5   6  10       67.44       67.14      2.82 o 
   6   6  10      240.20      229.13      4.90 o 
   1   7  10      611.11      595.77      7.33 o 
   2   7  10       73.30       68.92      2.28 o 
   3   7  10      104.10       99.81      2.70 o 
   4   7  10      150.93      151.77      3.74 o 
   5   7  10       16.63       16.15      2.04 o 
   6   7  10       30.79       31.55      2.52 o 
   0   8  10      180.55      182.96      4.20 o 
   1   8  10       65.40       63.65      2.54 o 
   2   8  10       17.63       17.47      1.58 o 
   3   8  10       31.65       33.12      1.98 o 
   4   8  10      118.30      125.08      3.49 o 
   5   8  10       37.30       38.57      2.53 o 
   6   8  10       44.88       53.11      2.88 o 
   1   9  10       97.91      102.15      2.96 o 
   2   9  10       49.38       49.25      2.41 o 
   3   9  10       87.59       76.74      2.49 o 
   4   9  10      219.38      224.26      4.57 o 
   5   9  10        3.70        1.44      1.77 o 
   0  10  10       48.19       44.22      3.29 o 
   1  10  10       77.14       81.71      3.21 o 
   2  10  10       29.35       25.90      2.07 o 
   3  10  10      341.00      350.65      5.63 o 
   4  10  10      149.96      160.32      3.93 o 
   5  10  10       84.59       81.11      3.58 o 
   1  11  10      193.57      214.42      5.01 o 
   2  11  10       31.14       30.91      2.22 o 
   3  11  10      209.67      215.31      4.99 o 
   4  11  10       90.43       97.23      3.23 o 
   5  11  10      362.39      379.34      6.34 o 
   0  12  10      198.33      206.93      5.92 o 
   1  12  10      167.27      163.84      4.50 o 
   2  12  10      354.75      381.52      6.00 o 
   3  12  10        8.20        6.20      1.78 o 
   4  12  10      162.88      163.56      4.01 o 
   1  13  10      443.98      477.40      8.00 o 
   2  13  10       24.45       22.52      2.42 o 
   3  13  10       66.98       59.51      2.68 o 
   4  13  10       28.34       32.26      2.42 o 
   0  14  10      176.99      187.97      5.94 o 
   1  14  10       34.87       35.07      2.83 o 
   2  14  10       37.79       43.80      3.01 o 
   3  14  10       20.86       19.16      2.45 o 
   1  15  10       21.08       24.89      2.21 o 
   2  15  10       67.25       76.61      3.52 o 
   0  16  10      221.33      206.26      6.32 o 
   1  16  10       43.02       43.46      2.63 o 
   2   0  11      526.42      515.20      8.63 o 
   4   0  11      226.15      224.71      6.58 o 
   6   0  11       73.97       72.94      5.80 o 
   0   1  11       66.07       60.12      5.20 o 
   1   1  11       44.20       41.87      2.29 o 
   2   1  11       45.26       45.99      1.93 o 
   3   1  11      109.49      106.68      2.75 o 
   4   1  11       71.39       74.71      2.92 o 
   5   1  11       79.06       84.23      3.21 o 
   6   1  11        9.50       14.80      2.27 o 
   1   2  11      238.24      223.43      4.26 o 
   2   2  11      276.24      279.07      3.83 o 
   3   2  11      115.30      112.88      2.84 o 
   4   2  11      122.27      122.56      3.07 o 
   5   2  11      400.04      424.59      6.66 o 
   6   2  11       43.39       45.37      2.87 o 
   0   3  11     2128.18     2111.02     26.92 o 
   1   3  11       24.35       28.87      2.63 o 
   2   3  11      307.97      301.59      4.44 o 
   3   3  11       64.29       64.39      2.36 o 
   4   3  11       81.50       79.82      2.62 o 
   5   3  11      164.99      160.22      4.09 o 
   6   3  11       52.83       56.75      2.95 o 
   1   4  11      105.58       96.48      2.96 o 
   2   4  11       21.83       21.84      1.93 o 
   3   4  11       68.56       68.84      2.43 o 
   4   4  11       99.90      106.36      2.91 o 
   5   4  11      394.12      415.08      5.83 o 
   6   4  11       18.83       16.09      2.55 o 
   0   5  11      182.93      157.59      5.12 o 
   1   5  11       33.04       39.23      2.42 o 
   2   5  11      267.16      266.86      4.76 o 
   3   5  11       71.70       67.89      2.42 o 
   4   5  11       28.71       27.14      1.95 o 
   5   5  11       16.95       18.17      1.94 o 
   1   6  11       41.42       47.48      2.33 o 
   2   6  11       22.47       32.14      3.23 o 
   3   6  11       53.47       50.15      2.27 o 
   4   6  11       36.34       38.35      2.20 o 
   5   6  11       28.41       32.37      2.21 o 
   0   7  11      134.05      122.62      4.64 o 
   1   7  11      125.19      119.84      3.23 o 
   2   7  11       71.48       73.03      2.87 o 
   3   7  11      109.31      104.56      2.91 o 
   4   7  11       82.61       81.21      2.75 o 
   5   7  11        6.05        6.81      1.76 o 
   1   8  11       26.27       24.19      2.00 o 
   2   8  11       37.95       40.93      2.36 o 
   3   8  11      140.51      141.74      3.32 o 
   4   8  11       13.96       16.31      1.86 o 
   5   8  11      377.92      408.16      5.96 o 
   0   9  11      393.81      400.49     12.46 o 
   1   9  11       20.41       19.98      1.94 o 
   2   9  11      415.36      421.86      6.36 o 
   3   9  11        7.72        9.00      1.88 o 
   4   9  11        1.40        0.95      1.62 o 
   1  10  11       24.51       29.66      2.54 o 
   2  10  11        9.77       10.67      1.92 o 
   3  10  11      292.90      304.79      5.50 o 
   4  10  11       57.05       61.91      2.62 o 
   0  11  11       54.13       71.40      5.95 o 
   1  11  11       14.51       18.87      2.35 o 
   2  11  11      103.59      106.46      3.41 o 
   3  11  11       12.98       13.95      2.06 o 
   4  11  11       55.97       58.53      2.67 o 
   1  12  11        4.04        4.60      2.13 o 
   2  12  11       36.64       36.80      2.98 o 
   3  12  11       10.67       10.93      1.99 o 
   0  13  11      237.88      266.87     10.48 o 
   1  13  11       59.82       65.32      4.12 o 
   2  13  11       50.92       54.31      3.28 o 
   1  14  11       29.58       33.40      2.90 o 
   0   0  12      319.88      330.03     10.93 o 
   2   0  12      390.12      378.59      8.46 o 
   4   0  12      142.19      166.90      5.86 o 
   1   1  12       34.24       33.34      2.53 o 
   2   1  12       66.82       67.35      2.86 o 
   3   1  12       20.23       19.29      1.86 o 
   4   1  12       99.30      109.55      3.58 o 
   5   1  12      316.28      323.19      5.94 o 
   0   2  12      224.00      223.17      6.32 o 
   1   2  12       85.78       85.44      3.07 o 
   2   2  12      319.32      317.94      5.39 o 
   3   2  12      165.38      169.80      3.53 o 
   4   2  12       91.01      100.55      3.39 o 
   5   2  12        1.01        1.96      1.97 o 
   1   3  12       21.19       20.15      2.91 o 
   2   3  12        9.18       12.73      2.33 o 
   3   3  12      184.54      181.00      4.17 o 
   4   3  12       46.82       55.10      2.51 o 
   0   4  12       80.36       73.41      4.07 o 
   1   4  12      100.47       99.93      3.17 o 
   2   4  12      264.17      250.14      5.68 o 
   3   4  12        2.58        1.37      1.74 o 
   4   4  12       41.56       48.18      2.49 o 
   1   5  12      169.34      186.25      4.95 o 
   2   5  12      186.05      199.60      4.80 o 
   3   5  12      101.34      101.95      3.34 o 
   4   5  12       20.56       20.54      1.98 o 
   0   6  12      334.78      335.51     12.56 o 
   1   6  12       20.99       21.19      2.46 o 
   2   6  12       94.89      103.66      3.32 o 
   3   6  12       13.73       14.93      2.04 o 
   4   6  12       56.14       64.36      2.67 o 
   1   7  12       91.31       93.39      3.70 o 
   2   7  12      119.23      123.51      3.59 o 
   3   7  12       49.28       54.24      2.80 o 
   4   7  12        2.84        2.69      1.70 o 
   0   8  12       73.21       85.46      6.33 o 
   1   8  12       17.91       26.85      3.03 o 
   2   8  12      102.06      103.24      3.35 o 
   3   8  12       54.83       58.68      2.89 o 
   1   9  12       50.23       48.98      4.01 o 
   2   9  12       23.05       25.72      2.96 o 
   3   9  12        6.30       10.34      2.08 o 
   0  10  12       63.03       67.65      5.99 o 
   1  10  12        8.78       11.12      2.99 o 
   2  10  12       24.18       33.30      2.44 o 
   1  11  12       80.66       90.00      7.63 o 
   2   0  13      149.52      156.23      5.79 o 
   0   1  13       23.48       15.22      4.01 o 
   1   1  13       20.07       21.82      2.30 o 
   2   1  13       38.98       42.16      2.76 o 
   3   1  13       34.76       49.11      4.13 o 
   1   2  13      260.42      268.77      5.19 o 
   2   2  13      149.95      151.73      4.72 o 
   3   2  13       29.61       40.04      3.13 o 
   0   3  13        8.95        2.75      2.58 o 
   1   3  13        9.65        7.78      2.08 o 
   2   3  13       49.68       57.27      3.48 o 
   3   3  13        5.11        3.13      3.42 o 
   1   4  13      205.78      215.58      5.48 o 
   2   4  13       71.18       72.42      3.69 o 
   3   4  13       14.31       12.44      2.60 o 
   0   5  13        2.49        4.88      2.88 o 
   1   5  13       77.35       71.71      3.64 o 
   2   5  13      131.84      127.27      4.48 o 
   1   6  13       31.81       29.65      2.89 o 
   2   6  13        9.01        8.30      2.86 o 
   0   7  13       13.72       17.07      4.64 o 
   1   7  13       67.81       67.94      3.65 o 
                                                 
